# Supplementary material for: Loss-of-function tolerance of enhancers in the human genome
Source: PLoS Genet. 2020 Apr 3;16(4):e1008663. doi: 10.1371/journal.pgen.1008663 (PMC7159235; doi:10.1371/journal.pgen.1008663)
Supplement: S2 Table — (XLSX) [file pgen.1008663.s010.xlsx]

## Sheet: SupplementaryTable3
enhancer	original	predict LoF-tolerant	prob LoF-tolerance
chr13-101408800-101409200	NotDeleted	Low-LoF-tolerance	0.24802
chr18-45880000-45880200	NotDeleted	LoF-tolerant	0.646635
chr5-174837800-174840000	NotDeleted	LoF-tolerant	0.88176
chr9-115430200-115432000	NotDeleted	LoF-tolerant	0.903623
chr11-134077600-134078200	NotDeleted	LoF-tolerant	0.729862
chr15-90384000-90385800	NotDeleted	LoF-tolerant	0.582991
chr5-75914800-75915200	NotDeleted	LoF-tolerant	0.741958
chr15-86689200-86690000	NotDeleted	LoF-tolerant	0.960673
chr7-100538800-100539200	NotDeleted	LoF-tolerant	0.866275
chr3-111823600-111823800	NotDeleted	LoF-tolerant	0.830802
chr7-29910600-29912200	NotDeleted	Low-LoF-tolerance	0.334454
chr5-157169800-157171200	NotDeleted	Low-LoF-tolerance	0.290698
chr2-134512400-134514800	NotDeleted	Low-LoF-tolerance	0.20295
chr12-113820800-113821000	NotDeleted	LoF-tolerant	0.824148
chr19-21617400-21619600	NotDeleted	Low-LoF-tolerance	0.436637
chr2-1779400-1779800	NotDeleted	LoF-tolerant	0.599115
chr4-1736400-1737200	NotDeleted	LoF-tolerant	0.892087
chr8-116754000-116756400	NotDeleted	LoF-tolerant	0.757283
chr3-72978600-72979400	NotDeleted	Low-LoF-tolerance	0.214678
chr16-71611400-71612000	NotDeleted	LoF-tolerant	0.701366
chr22-29799600-29800000	NotDeleted	LoF-tolerant	0.719542
chr18-21698600-21699800	NotDeleted	LoF-tolerant	0.847732
chr13-78466600-78468200	NotDeleted	Low-LoF-tolerance	0.296135
chr1-74742200-74743200	NotDeleted	LoF-tolerant	0.723845
chr6-1476400-1476600	NotDeleted	LoF-tolerant	0.74947
chr1-152378000-152378600	NotDeleted	LoF-tolerant	0.733982
chr11-111739400-111739800	NotDeleted	LoF-tolerant	0.577944
chr1-37445200-37446400	NotDeleted	Low-LoF-tolerance	0.373397
chr6-132964800-132965800	NotDeleted	LoF-tolerant	0.540805
chr3-158736400-158737000	NotDeleted	LoF-tolerant	0.789069
chr9-14499600-14502000	NotDeleted	LoF-tolerant	0.701292
chr19-52856600-52857600	NotDeleted	LoF-tolerant	0.763632
chr10-133796000-133798400	NotDeleted	Low-LoF-tolerance	0.352804
chr9-138532800-138535000	NotDeleted	Low-LoF-tolerance	0.461691
chr1-247630400-247630800	NotDeleted	LoF-tolerant	0.816687
chr8-139855000-139857200	NotDeleted	Low-LoF-tolerance	0.318549
chr9-38557400-38559400	NotDeleted	LoF-tolerant	0.915589
chr13-93839200-93841000	NotDeleted	LoF-tolerant	0.753968
chr6-138591800-138592200	NotDeleted	LoF-tolerant	0.709571
chr8-117613200-117615200	NotDeleted	LoF-tolerant	0.850644
chr7-25206400-25208200	NotDeleted	LoF-tolerant	0.635438
chr19-6513000-6513200	NotDeleted	Low-LoF-tolerance	0.477061
chr18-2690200-2690400	NotDeleted	LoF-tolerant	0.921868
chr2-12762000-12763400	NotDeleted	LoF-tolerant	0.598827
chr17-18179400-18181800	NotDeleted	Low-LoF-tolerance	0.229264
chr22-37186400-37187600	NotDeleted	LoF-tolerant	0.517747
chr5-32668600-32669000	NotDeleted	LoF-tolerant	0.935228
chr12-65846800-65848600	NotDeleted	LoF-tolerant	0.877248
chr3-138692000-138692800	NotDeleted	LoF-tolerant	0.868378
chr1-34408400-34410800	NotDeleted	LoF-tolerant	0.652554
chr4-122370400-122371200	NotDeleted	LoF-tolerant	0.745781
chr8-56112600-56112800	NotDeleted	LoF-tolerant	0.864506
chr1-2583600-2584000	NotDeleted	Low-LoF-tolerance	0.458601
chr1-178032400-178032600	NotDeleted	LoF-tolerant	0.849706
chr7-127462200-127464000	NotDeleted	LoF-tolerant	0.587962
chr3-197424800-197425400	NotDeleted	LoF-tolerant	0.911621
chr11-59871400-59873000	NotDeleted	Low-LoF-tolerance	0.442403
chr4-154297400-154298000	NotDeleted	LoF-tolerant	0.86671
chr2-26373000-26373600	NotDeleted	Low-LoF-tolerance	0.169575
chrX-101183400-101183600	NotDeleted	LoF-tolerant	0.773343
chr3-112008200-112008800	NotDeleted	LoF-tolerant	0.777529
chr16-58600800-58601200	NotDeleted	LoF-tolerant	0.910454
chr1-217360600-217362400	NotDeleted	Low-LoF-tolerance	0.236034
chr3-170620800-170621200	NotDeleted	LoF-tolerant	0.921837
chr11-66218400-66218800	NotDeleted	Low-LoF-tolerance	0.469119
chr22-19922600-19923600	NotDeleted	LoF-tolerant	0.68246
chr6-88254000-88254200	NotDeleted	LoF-tolerant	0.868105
chr5-43470000-43470800	NotDeleted	LoF-tolerant	0.691895
chr22-37093200-37093600	NotDeleted	LoF-tolerant	0.753657
chr4-177751800-177752600	NotDeleted	LoF-tolerant	0.773453
chr9-33534000-33535000	NotDeleted	Low-LoF-tolerance	0.491737
chr17-61965400-61966000	NotDeleted	LoF-tolerant	0.83086
chr7-20216400-20216600	NotDeleted	LoF-tolerant	0.755911
chr5-176440000-176441800	NotDeleted	Low-LoF-tolerance	0.384044
chr5-141300600-141302800	NotDeleted	Low-LoF-tolerance	0.362775
chr21-19083800-19084800	NotDeleted	LoF-tolerant	0.695174
chr4-48489200-48489600	NotDeleted	LoF-tolerant	0.937405
chr9-138248600-138251000	NotDeleted	Low-LoF-tolerance	0.466146
chr4-56903800-56905800	NotDeleted	LoF-tolerant	0.831801
chr11-65506800-65507800	NotDeleted	LoF-tolerant	0.668946
chr10-12386200-12387400	NotDeleted	LoF-tolerant	0.782409
chr10-64370200-64371800	NotDeleted	LoF-tolerant	0.908046
chr2-208843000-208843600	NotDeleted	LoF-tolerant	0.90048
chr2-86946800-86947400	NotDeleted	LoF-tolerant	0.762356
chr4-125712000-125712400	NotDeleted	LoF-tolerant	0.873516
chr5-171759000-171759400	NotDeleted	LoF-tolerant	0.705247
chr6-10806000-10806400	NotDeleted	LoF-tolerant	0.813104
chr19-12201000-12201200	NotDeleted	LoF-tolerant	0.883357
chr17-72186800-72187200	NotDeleted	LoF-tolerant	0.691722
chr1-150960600-150961400	NotDeleted	LoF-tolerant	0.797422
chr12-65784800-65786800	NotDeleted	LoF-tolerant	0.644175
chr17-71053800-71056200	NotDeleted	LoF-tolerant	0.562961
chr9-18366800-18367200	NotDeleted	LoF-tolerant	0.86564
chr12-21883400-21884400	NotDeleted	Low-LoF-tolerance	0.32981
chr17-57261800-57263600	NotDeleted	LoF-tolerant	0.897909
chr5-35963200-35964200	NotDeleted	LoF-tolerant	0.651488
chr12-118319200-118320600	NotDeleted	LoF-tolerant	0.646114
chr2-113363600-113364800	NotDeleted	LoF-tolerant	0.515861
chr17-5539200-5541000	NotDeleted	LoF-tolerant	0.676179
chr5-83650200-83650400	NotDeleted	LoF-tolerant	0.807886
chr12-72230000-72230200	NotDeleted	LoF-tolerant	0.792607
chr3-113753400-113755600	NotDeleted	Low-LoF-tolerance	0.259001
chr11-7499400-7500000	NotDeleted	LoF-tolerant	0.887204
chr12-110293400-110294000	NotDeleted	LoF-tolerant	0.760343
chr2-178614800-178616800	NotDeleted	LoF-tolerant	0.73272
chr2-128127000-128127400	NotDeleted	LoF-tolerant	0.752321
chr18-11167600-11168200	NotDeleted	LoF-tolerant	0.690337
chr16-68709000-68711000	NotDeleted	Low-LoF-tolerance	0.479872
chr5-178837200-178838800	NotDeleted	LoF-tolerant	0.540415
chr20-37247000-37247800	NotDeleted	Low-LoF-tolerance	0.444681
chr15-39402000-39403800	NotDeleted	LoF-tolerant	0.613234
chr4-68937400-68939600	NotDeleted	LoF-tolerant	0.818726
chr11-59561800-59562200	NotDeleted	LoF-tolerant	0.845156
chr22-29013400-29014000	NotDeleted	LoF-tolerant	0.7778
chr1-65050400-65052600	NotDeleted	LoF-tolerant	0.912755
chr2-109366400-109367400	NotDeleted	LoF-tolerant	0.847632
chr21-35759600-35760400	NotDeleted	LoF-tolerant	0.57489
chr1-111662200-111664000	NotDeleted	LoF-tolerant	0.557681
chr8-11189000-11189200	NotDeleted	Low-LoF-tolerance	0.441861
chr10-120831000-120831200	NotDeleted	LoF-tolerant	0.831269
chr12-114394600-114395000	NotDeleted	LoF-tolerant	0.787627
chr19-40177200-40177800	NotDeleted	LoF-tolerant	0.807226
chr3-99270400-99270600	NotDeleted	LoF-tolerant	0.805709
chr2-144955400-144956800	NotDeleted	LoF-tolerant	0.708776
chr18-20901600-20902600	NotDeleted	LoF-tolerant	0.759128
chr2-20226600-20228800	NotDeleted	Low-LoF-tolerance	0.152242
chr1-186139600-186140600	NotDeleted	LoF-tolerant	0.910091
chr1-40261000-40261800	NotDeleted	LoF-tolerant	0.515626
chr20-34123600-34124200	NotDeleted	LoF-tolerant	0.906056
chr10-124933800-124934400	NotDeleted	LoF-tolerant	0.856159
chr7-34525600-34526600	NotDeleted	LoF-tolerant	0.869442
chr15-75533000-75533800	NotDeleted	LoF-tolerant	0.835698
chr17-67977600-67977800	NotDeleted	Low-LoF-tolerance	0.383122
chr11-10236400-10237800	NotDeleted	LoF-tolerant	0.855325
chr2-133102400-133104600	NotDeleted	LoF-tolerant	0.516546
chr5-80662400-80662800	NotDeleted	LoF-tolerant	0.796042
chr1-197956000-197957200	NotDeleted	LoF-tolerant	0.684759
chr18-29095200-29097200	NotDeleted	Low-LoF-tolerance	0.439371
chr8-143639200-143639400	NotDeleted	LoF-tolerant	0.831379
chr3-112905400-112905600	NotDeleted	LoF-tolerant	0.634047
chr3-47732000-47732200	NotDeleted	LoF-tolerant	0.610585
chr5-175260200-175261600	NotDeleted	LoF-tolerant	0.864538
chr11-6736000-6736600	NotDeleted	Low-LoF-tolerance	0.450636
chr9-113227400-113227800	NotDeleted	LoF-tolerant	0.90991
chr1-52458200-52459400	NotDeleted	LoF-tolerant	0.671905
chr11-76283200-76284000	NotDeleted	LoF-tolerant	0.84274
chr6-159449200-159449800	NotDeleted	LoF-tolerant	0.876481
chr12-31812800-31814200	NotDeleted	Low-LoF-tolerance	0.494737
chr11-59332200-59332400	NotDeleted	LoF-tolerant	0.643884
chr3-105143400-105144400	NotDeleted	LoF-tolerant	0.871808
chrX-79643200-79644800	NotDeleted	LoF-tolerant	0.795116
chr16-29429800-29430000	NotDeleted	LoF-tolerant	0.806069
chr2-45300800-45301000	NotDeleted	LoF-tolerant	0.864286
chr11-119718400-119719000	NotDeleted	Low-LoF-tolerance	0.47749
chr16-84360200-84360600	NotDeleted	LoF-tolerant	0.920603
chrX-111257200-111257400	NotDeleted	LoF-tolerant	0.808149
chr12-70548200-70548600	NotDeleted	LoF-tolerant	0.717627
chr8-125583200-125583800	NotDeleted	LoF-tolerant	0.69626
chr18-60285200-60286400	NotDeleted	LoF-tolerant	0.567621
chr8-124819600-124819800	NotDeleted	LoF-tolerant	0.913871
chrX-40117600-40117800	NotDeleted	LoF-tolerant	0.829812
chr20-25477000-25479200	NotDeleted	LoF-tolerant	0.670173
chr18-57884800-57885600	NotDeleted	LoF-tolerant	0.898404
chr3-160924800-160927200	NotDeleted	LoF-tolerant	0.609097
chr3-196783000-196783200	NotDeleted	LoF-tolerant	0.941629
chr8-100068400-100069000	NotDeleted	LoF-tolerant	0.723533
chr7-111027800-111029800	NotDeleted	LoF-tolerant	0.905438
chr17-8481000-8482000	NotDeleted	LoF-tolerant	0.925569
chr13-50237400-50237600	NotDeleted	LoF-tolerant	0.856726
chr3-120519600-120520400	NotDeleted	LoF-tolerant	0.689097
chr4-82205200-82205400	NotDeleted	LoF-tolerant	0.761843
chr1-25662200-25662400	NotDeleted	LoF-tolerant	0.928763
chr12-110824800-110825000	NotDeleted	LoF-tolerant	0.847853
chr13-47404400-47405600	NotDeleted	LoF-tolerant	0.81563
chr7-93220200-93220600	NotDeleted	LoF-tolerant	0.906242
chr17-13581400-13583000	NotDeleted	LoF-tolerant	0.839474
chrX-118714600-118716400	NotDeleted	LoF-tolerant	0.780262
chr15-32067600-32070000	NotDeleted	LoF-tolerant	0.807107
chrX-152779600-152780200	NotDeleted	LoF-tolerant	0.652261
chr4-37451600-37452800	NotDeleted	LoF-tolerant	0.653138
chr6-40611400-40613200	NotDeleted	LoF-tolerant	0.704052
chr16-24709600-24710200	NotDeleted	Low-LoF-tolerance	0.456077
chr9-95114000-95114600	NotDeleted	LoF-tolerant	0.65661
chr1-211347400-211348200	NotDeleted	LoF-tolerant	0.638755
chr12-31743800-31744200	NotDeleted	LoF-tolerant	0.824243
chr10-15545400-15547600	NotDeleted	LoF-tolerant	0.891505
chr11-6181000-6181600	NotDeleted	LoF-tolerant	0.881089
chr3-113663000-113663400	NotDeleted	LoF-tolerant	0.824794
chr19-55347800-55350000	NotDeleted	LoF-tolerant	0.822099
chr5-101938800-101940600	NotDeleted	LoF-tolerant	0.8975
chr1-25500200-25502600	NotDeleted	LoF-tolerant	0.687819
chr1-55311200-55311600	NotDeleted	LoF-tolerant	0.809775
chr19-42355200-42356000	NotDeleted	LoF-tolerant	0.685816
chr19-13342200-13343000	NotDeleted	Low-LoF-tolerance	0.400054
chr1-4624200-4624400	NotDeleted	Low-LoF-tolerance	0.228089
chr10-100301000-100301400	NotDeleted	LoF-tolerant	0.73842
chr9-103246800-103247200	NotDeleted	LoF-tolerant	0.843362
chr1-212916400-212918800	NotDeleted	Low-LoF-tolerance	0.35738
chr1-243973200-243973600	NotDeleted	LoF-tolerant	0.671249
chr5-180303200-180303400	NotDeleted	LoF-tolerant	0.638325
chr3-96423600-96426000	NotDeleted	LoF-tolerant	0.737221
chr19-19619800-19620000	NotDeleted	LoF-tolerant	0.860091
chr21-40021200-40021800	NotDeleted	LoF-tolerant	0.598755
chr11-113452200-113452800	NotDeleted	LoF-tolerant	0.796648
chr2-240921400-240923600	NotDeleted	LoF-tolerant	0.741632
chr12-14915400-14916600	NotDeleted	Low-LoF-tolerance	0.41587
chr18-55186800-55187600	NotDeleted	LoF-tolerant	0.770641
chr2-98592400-98593200	NotDeleted	Low-LoF-tolerance	0.469845
chr12-68027000-68027200	NotDeleted	Low-LoF-tolerance	0.499702
chr11-51424200-51424600	NotDeleted	LoF-tolerant	0.740065
chr14-32614200-32615600	NotDeleted	LoF-tolerant	0.726841
chrX-67967600-67968000	NotDeleted	LoF-tolerant	0.873938
chr11-76683800-76685000	NotDeleted	LoF-tolerant	0.758982
chr1-108721200-108722200	NotDeleted	LoF-tolerant	0.517622
chr12-54658600-54659800	NotDeleted	Low-LoF-tolerance	0.14655
chr3-57078000-57078800	NotDeleted	LoF-tolerant	0.514059
chr16-23805600-23805800	NotDeleted	LoF-tolerant	0.808883
chr17-76557800-76559600	NotDeleted	Low-LoF-tolerance	0.305685
chr12-32036800-32038000	NotDeleted	LoF-tolerant	0.891085
chr11-129883200-129883400	NotDeleted	LoF-tolerant	0.916762
chr2-133439200-133440000	NotDeleted	LoF-tolerant	0.699827
chr9-125269200-125269600	NotDeleted	LoF-tolerant	0.785037
chr20-3373800-3375600	NotDeleted	LoF-tolerant	0.742516
chr14-73989000-73989200	NotDeleted	Low-LoF-tolerance	0.385171
chr2-119927400-119927600	NotDeleted	LoF-tolerant	0.926214
chr11-36324200-36324600	NotDeleted	LoF-tolerant	0.663845
chr2-27643800-27645800	NotDeleted	Low-LoF-tolerance	0.176799
chr16-86571400-86572400	NotDeleted	LoF-tolerant	0.888238
chr1-152708800-152709600	NotDeleted	LoF-tolerant	0.621995
chr9-138096400-138097800	NotDeleted	LoF-tolerant	0.806433
chr1-43792600-43794000	NotDeleted	LoF-tolerant	0.710135
chr4-110916200-110918400	NotDeleted	LoF-tolerant	0.77862
chr15-41260400-41262200	NotDeleted	Low-LoF-tolerance	0.40376
chr9-120008800-120010400	NotDeleted	LoF-tolerant	0.734384
chr7-45595000-45595400	NotDeleted	LoF-tolerant	0.752873
chr16-76385400-76387200	NotDeleted	LoF-tolerant	0.848731
chr8-33320000-33320600	NotDeleted	LoF-tolerant	0.954075
chr5-135754000-135755200	NotDeleted	LoF-tolerant	0.555854
chr1-23194800-23195000	NotDeleted	LoF-tolerant	0.831206
chr12-110820800-110821200	NotDeleted	LoF-tolerant	0.89082
chr15-100000800-100001800	NotDeleted	Low-LoF-tolerance	0.375746
chr12-53772000-53773600	NotDeleted	Low-LoF-tolerance	0.403474
chr12-77252600-77254600	NotDeleted	Low-LoF-tolerance	0.461442
chr3-51301400-51301600	NotDeleted	LoF-tolerant	0.732069
chr22-37022600-37023600	NotDeleted	LoF-tolerant	0.677728
chr5-60802800-60804000	NotDeleted	LoF-tolerant	0.818262
chr7-140406800-140407200	NotDeleted	LoF-tolerant	0.752433
chr5-130645400-130645600	NotDeleted	LoF-tolerant	0.873023
chr17-11532800-11533200	NotDeleted	LoF-tolerant	0.723312
chr2-30502600-30502800	NotDeleted	LoF-tolerant	0.897538
chr9-138244800-138246400	NotDeleted	Low-LoF-tolerance	0.308083
chr7-82195400-82197600	NotDeleted	Low-LoF-tolerance	0.21771
chr10-98873600-98873800	NotDeleted	LoF-tolerant	0.86281
chr3-68044600-68045000	NotDeleted	Low-LoF-tolerance	0.189649
chr6-157350600-157352800	NotDeleted	LoF-tolerant	0.848194
chr3-54020400-54020600	NotDeleted	LoF-tolerant	0.746028
chr6-46615200-46615800	NotDeleted	LoF-tolerant	0.841587
chr15-89764400-89766200	NotDeleted	Low-LoF-tolerance	0.279778
chr21-35081000-35081400	NotDeleted	LoF-tolerant	0.774529
chrX-22938400-22939400	NotDeleted	LoF-tolerant	0.951567
chr8-90709400-90710600	NotDeleted	Low-LoF-tolerance	0.450825
chr1-21691000-21692400	NotDeleted	LoF-tolerant	0.587813
chr6-46560400-46560600	NotDeleted	LoF-tolerant	0.703157
chr19-30289000-30291400	NotDeleted	Low-LoF-tolerance	0.265978
chrX-102968600-102968800	NotDeleted	LoF-tolerant	0.840942
chr7-73863800-73865000	NotDeleted	LoF-tolerant	0.518177
chr1-228482000-228482400	NotDeleted	LoF-tolerant	0.712305
chr9-136627600-136629600	NotDeleted	LoF-tolerant	0.510959
chr6-29582200-29582600	NotDeleted	Low-LoF-tolerance	0.28896
chr14-87360400-87361600	NotDeleted	LoF-tolerant	0.777968
chr5-38311600-38312200	NotDeleted	LoF-tolerant	0.687747
chr15-89866200-89867800	NotDeleted	Low-LoF-tolerance	0.43115
chr6-105606000-105607000	NotDeleted	Low-LoF-tolerance	0.340484
chr22-46781000-46781200	NotDeleted	LoF-tolerant	0.76854
chr7-121696200-121698000	NotDeleted	LoF-tolerant	0.920587
chr5-9510000-9510600	NotDeleted	LoF-tolerant	0.746647
chr10-98006200-98006800	NotDeleted	LoF-tolerant	0.832296
chr7-45649400-45649600	NotDeleted	LoF-tolerant	0.899905
chr4-83472800-83473400	NotDeleted	LoF-tolerant	0.841518
chr22-20827000-20827800	NotDeleted	LoF-tolerant	0.804499
chr9-67673800-67674200	NotDeleted	LoF-tolerant	0.863161
chr3-179653800-179654000	NotDeleted	LoF-tolerant	0.849986
chr4-5018200-5018800	NotDeleted	LoF-tolerant	0.881952
chr11-8333000-8333200	NotDeleted	LoF-tolerant	0.833129
chr9-96695800-96696000	NotDeleted	LoF-tolerant	0.664128
chr8-131459800-131462200	NotDeleted	Low-LoF-tolerance	0.341649
chr11-18537600-18537800	NotDeleted	Low-LoF-tolerance	0.209124
chr19-50123400-50124200	NotDeleted	Low-LoF-tolerance	0.321111
chr2-133406400-133407400	NotDeleted	LoF-tolerant	0.832481
chr6-166675400-166675800	NotDeleted	LoF-tolerant	0.860051
chr3-59028800-59030600	NotDeleted	Low-LoF-tolerance	0.391065
chr7-39223200-39224600	NotDeleted	LoF-tolerant	0.836615
chr2-132268800-132270400	NotDeleted	LoF-tolerant	0.903504
chrX-54449800-54450400	NotDeleted	LoF-tolerant	0.826843
chr7-21527400-21527800	NotDeleted	LoF-tolerant	0.960365
chr5-77224200-77225800	NotDeleted	Low-LoF-tolerance	0.332254
chr7-38846400-38848200	NotDeleted	LoF-tolerant	0.538833
chr11-117895800-117896400	NotDeleted	LoF-tolerant	0.85727
chr7-158918200-158920000	NotDeleted	Low-LoF-tolerance	0.340986
chr9-107804600-107804800	NotDeleted	LoF-tolerant	0.911639
chr3-121656600-121656800	NotDeleted	LoF-tolerant	0.84867
chr16-53466200-53466400	NotDeleted	LoF-tolerant	0.728835
chr1-234758800-234761200	NotDeleted	Low-LoF-tolerance	0.299487
chr9-139455200-139456000	NotDeleted	LoF-tolerant	0.739837
chr22-18069400-18071200	NotDeleted	Low-LoF-tolerance	0.216188
chr22-37487200-37489200	NotDeleted	Low-LoF-tolerance	0.223314
chr15-67524800-67526000	NotDeleted	Low-LoF-tolerance	0.119972
chr20-36112800-36113200	NotDeleted	LoF-tolerant	0.819282
chr17-19532600-19534800	NotDeleted	LoF-tolerant	0.502308
chrX-151368400-151369200	NotDeleted	LoF-tolerant	0.907083
chr11-112782400-112783200	NotDeleted	Low-LoF-tolerance	0.337198
chr2-187275600-187276200	NotDeleted	LoF-tolerant	0.898379
chr6-7526600-7528000	NotDeleted	LoF-tolerant	0.581167
chr19-11610000-11610200	NotDeleted	LoF-tolerant	0.847651
chr3-142561000-142562200	NotDeleted	LoF-tolerant	0.950512
chr5-157234400-157236800	NotDeleted	LoF-tolerant	0.555056
chr14-104925200-104925400	NotDeleted	LoF-tolerant	0.879728
chr1-172472000-172472600	NotDeleted	LoF-tolerant	0.789062
chr8-104078800-104079600	NotDeleted	LoF-tolerant	0.792636
chr6-158699800-158702200	NotDeleted	Low-LoF-tolerance	0.302172
chr18-7114600-7114800	NotDeleted	LoF-tolerant	0.722626
chr16-66827600-66827800	NotDeleted	LoF-tolerant	0.691069
chr10-91443600-91445200	NotDeleted	Low-LoF-tolerance	0.41435
chr1-145607800-145610200	NotDeleted	Low-LoF-tolerance	0.329081
chr7-7495000-7495200	NotDeleted	LoF-tolerant	0.86917
chr7-34050600-34053000	NotDeleted	Low-LoF-tolerance	0.422409
chr16-18961600-18962800	NotDeleted	LoF-tolerant	0.676224
chr13-114619600-114619800	NotDeleted	LoF-tolerant	0.670658
chr2-209239800-209241600	NotDeleted	LoF-tolerant	0.505278
chr17-57916000-57916400	NotDeleted	LoF-tolerant	0.93791
chr7-27694400-27694600	NotDeleted	LoF-tolerant	0.770106
chr7-87142000-87144400	NotDeleted	LoF-tolerant	0.597927
chr13-38538000-38539200	NotDeleted	LoF-tolerant	0.778809
chr1-110256200-110258200	NotDeleted	Low-LoF-tolerance	0.256109
chr15-96794200-96796000	NotDeleted	Low-LoF-tolerance	0.420805
chr5-169410400-169411200	NotDeleted	LoF-tolerant	0.799
chr4-37798200-37800600	NotDeleted	Low-LoF-tolerance	0.480318
chr3-100551800-100553600	NotDeleted	LoF-tolerant	0.718751
chr10-35993800-35995000	NotDeleted	LoF-tolerant	0.584737
chr7-18056600-18056800	NotDeleted	LoF-tolerant	0.843207
chr6-31924400-31926200	NotDeleted	Low-LoF-tolerance	0.360747
chr9-22422000-22422800	NotDeleted	LoF-tolerant	0.949552
chr17-63601200-63601400	NotDeleted	LoF-tolerant	0.810085
chr10-74703400-74703600	NotDeleted	LoF-tolerant	0.920677
chr8-62083400-62085400	NotDeleted	LoF-tolerant	0.552313
chr1-202069600-202071800	NotDeleted	Low-LoF-tolerance	0.20904
chr10-3084800-3085000	NotDeleted	LoF-tolerant	0.711247
chr1-21177600-21178800	NotDeleted	LoF-tolerant	0.729837
chr1-42700400-42700600	NotDeleted	LoF-tolerant	0.833545
chrX-100164000-100164200	NotDeleted	LoF-tolerant	0.811333
chr1-3204400-3206000	NotDeleted	LoF-tolerant	0.869877
chr6-43999600-43999800	NotDeleted	LoF-tolerant	0.848937
chr4-100591200-100592800	NotDeleted	LoF-tolerant	0.625617
chr6-112736600-112738800	NotDeleted	Low-LoF-tolerance	0.367549
chr15-41175200-41175600	NotDeleted	Low-LoF-tolerance	0.318964
chr10-115281600-115281800	NotDeleted	LoF-tolerant	0.804706
chr22-51104200-51105800	NotDeleted	LoF-tolerant	0.701323
chrX-47414800-47416000	NotDeleted	Low-LoF-tolerance	0.38027
chr11-9214600-9216000	NotDeleted	LoF-tolerant	0.59404
chr12-133137000-133139400	NotDeleted	Low-LoF-tolerance	0.406335
chr9-5655000-5655400	NotDeleted	LoF-tolerant	0.88321
chr8-69306800-69308200	NotDeleted	LoF-tolerant	0.791317
chr3-15511200-15512600	NotDeleted	LoF-tolerant	0.765647
chr2-170589000-170590200	NotDeleted	Low-LoF-tolerance	0.413378
chr5-24072800-24073800	NotDeleted	LoF-tolerant	0.856909
chr3-128222000-128222400	NotDeleted	LoF-tolerant	0.544623
chr12-27335600-27337000	NotDeleted	LoF-tolerant	0.787054
chr18-3079000-3080000	NotDeleted	LoF-tolerant	0.871006
chr21-42684800-42685000	NotDeleted	LoF-tolerant	0.81959
chr4-68482200-68483000	NotDeleted	LoF-tolerant	0.823296
chr15-82519400-82520200	NotDeleted	LoF-tolerant	0.894942
chr1-117071600-117072600	NotDeleted	LoF-tolerant	0.596175
chr3-23082800-23085200	NotDeleted	Low-LoF-tolerance	0.432025
chr10-60262800-60265000	NotDeleted	Low-LoF-tolerance	0.454258
chr15-64715800-64717600	NotDeleted	Low-LoF-tolerance	0.492546
chr8-39948200-39949200	NotDeleted	Low-LoF-tolerance	0.449977
chr17-11078800-11079200	NotDeleted	LoF-tolerant	0.888755
chr16-77365800-77367600	NotDeleted	LoF-tolerant	0.554884
chr2-85789200-85790200	NotDeleted	Low-LoF-tolerance	0.44181
chr2-237435200-237437600	NotDeleted	Low-LoF-tolerance	0.430416
chr20-56837200-56837600	NotDeleted	LoF-tolerant	0.856309
chr12-46286800-46287400	NotDeleted	LoF-tolerant	0.863822
chr4-6017200-6017600	NotDeleted	LoF-tolerant	0.898381
chr14-98301800-98302400	NotDeleted	LoF-tolerant	0.827501
chr17-54199200-54201200	NotDeleted	LoF-tolerant	0.792954
chr1-117227000-117228000	NotDeleted	LoF-tolerant	0.550013
chr7-99113400-99113800	NotDeleted	LoF-tolerant	0.880383
chr14-36193400-36195400	NotDeleted	LoF-tolerant	0.844104
chr18-33586800-33587800	NotDeleted	LoF-tolerant	0.931807
chr22-19257200-19258000	NotDeleted	LoF-tolerant	0.590226
chr2-25160400-25161000	NotDeleted	LoF-tolerant	0.551772
chrX-41094000-41096200	NotDeleted	Low-LoF-tolerance	0.395181
chrX-150706000-150708400	NotDeleted	LoF-tolerant	0.825642
chr12-107344800-107345000	NotDeleted	LoF-tolerant	0.865858
chr11-113695800-113696800	NotDeleted	LoF-tolerant	0.826075
chrX-2779800-2781000	NotDeleted	LoF-tolerant	0.783462
chr15-47388800-47389000	NotDeleted	LoF-tolerant	0.933508
chr1-93983600-93986000	NotDeleted	Low-LoF-tolerance	0.288237
chr6-136900400-136901200	NotDeleted	LoF-tolerant	0.628273
chr3-11232400-11233000	NotDeleted	LoF-tolerant	0.70741
chr11-17939000-17941400	NotDeleted	LoF-tolerant	0.839554
chr22-42150200-42152000	NotDeleted	LoF-tolerant	0.693123
chr9-35410200-35410400	NotDeleted	LoF-tolerant	0.814835
chr15-22869000-22870400	NotDeleted	LoF-tolerant	0.835505
chrX-37472400-37473600	NotDeleted	LoF-tolerant	0.854268
chr3-149505800-149506200	NotDeleted	LoF-tolerant	0.795897
chr10-33325600-33326200	NotDeleted	LoF-tolerant	0.743649
chr2-160451800-160453400	NotDeleted	Low-LoF-tolerance	0.386327
chr14-93138800-93139000	NotDeleted	LoF-tolerant	0.710245
chr6-105870800-105871600	NotDeleted	LoF-tolerant	0.800246
chr7-24346000-24346800	NotDeleted	LoF-tolerant	0.7713
chr6-31717600-31719000	NotDeleted	LoF-tolerant	0.726646
chr6-30372800-30374800	NotDeleted	LoF-tolerant	0.849242
chr19-51255200-51256400	NotDeleted	LoF-tolerant	0.67195
chr1-27403200-27405600	NotDeleted	LoF-tolerant	0.60208
chr1-227471400-227471600	NotDeleted	LoF-tolerant	0.808962
chr13-36962000-36962200	NotDeleted	LoF-tolerant	0.87926
chr5-169454600-169455000	NotDeleted	LoF-tolerant	0.703091
chr11-5084800-5085600	NotDeleted	LoF-tolerant	0.775013
chr8-42121400-42121600	NotDeleted	LoF-tolerant	0.673543
chr12-122283000-122284200	NotDeleted	LoF-tolerant	0.79954
chr4-73893600-73895400	NotDeleted	LoF-tolerant	0.768044
chr16-69339200-69341200	NotDeleted	Low-LoF-tolerance	0.154833
chr20-24089200-24089600	NotDeleted	LoF-tolerant	0.826058
chr5-41457200-41457800	NotDeleted	LoF-tolerant	0.528251
chr2-235204800-235205800	NotDeleted	LoF-tolerant	0.842019
chr4-87917800-87918000	NotDeleted	LoF-tolerant	0.896005
chr11-129898800-129899800	NotDeleted	LoF-tolerant	0.585103
chr22-41057800-41059000	NotDeleted	LoF-tolerant	0.589042
chr5-35030800-35032000	NotDeleted	Low-LoF-tolerance	0.420758
chr13-29036800-29037200	NotDeleted	LoF-tolerant	0.688266
chr19-49265600-49266200	NotDeleted	Low-LoF-tolerance	0.416746
chr12-56337800-56338800	NotDeleted	LoF-tolerant	0.869042
chr2-209020400-209021800	NotDeleted	LoF-tolerant	0.566158
chr16-29818000-29818800	NotDeleted	LoF-tolerant	0.593134
chr15-29805800-29807600	NotDeleted	LoF-tolerant	0.811085
chr4-100757400-100759000	NotDeleted	LoF-tolerant	0.80832
chr1-65680600-65680800	NotDeleted	LoF-tolerant	0.881397
chr17-54141400-54142400	NotDeleted	LoF-tolerant	0.732431
chr2-11438800-11441000	NotDeleted	Low-LoF-tolerance	0.241593
chr11-9363200-9363800	NotDeleted	LoF-tolerant	0.82737
chr2-166389800-166390200	NotDeleted	Low-LoF-tolerance	0.260038
chr6-46559800-46560000	NotDeleted	LoF-tolerant	0.793948
chr13-103381200-103383600	NotDeleted	Low-LoF-tolerance	0.419751
chr12-118935000-118936800	NotDeleted	LoF-tolerant	0.518435
chr7-100296600-100297600	NotDeleted	Low-LoF-tolerance	0.455315
chr8-87777800-87778200	NotDeleted	LoF-tolerant	0.792479
chr4-139300600-139301800	NotDeleted	LoF-tolerant	0.736569
chr1-53328600-53329600	NotDeleted	LoF-tolerant	0.895265
chr2-152938000-152939000	NotDeleted	LoF-tolerant	0.900133
chr2-203686400-203688600	NotDeleted	LoF-tolerant	0.646444
chr8-27389600-27389800	NotDeleted	LoF-tolerant	0.895167
chr1-71459200-71461200	NotDeleted	LoF-tolerant	0.590267
chr3-101906600-101906800	NotDeleted	LoF-tolerant	0.880313
chr2-233274400-233276000	NotDeleted	Low-LoF-tolerance	0.441677
chr4-10353400-10353800	NotDeleted	LoF-tolerant	0.887903
chr16-51173800-51175800	NotDeleted	Low-LoF-tolerance	0.10803
chr3-97666000-97667800	NotDeleted	LoF-tolerant	0.517412
chr20-17980800-17983200	NotDeleted	Low-LoF-tolerance	0.252784
chr12-27273800-27274200	NotDeleted	LoF-tolerant	0.879883
chr1-164475000-164476000	NotDeleted	Low-LoF-tolerance	0.440295
chr11-124885800-124887400	NotDeleted	LoF-tolerant	0.737702
chr22-17308200-17309200	NotDeleted	LoF-tolerant	0.895315
chr10-89092200-89092800	NotDeleted	LoF-tolerant	0.779624
chr11-26883600-26885000	NotDeleted	LoF-tolerant	0.849491
chr3-13069400-13071600	NotDeleted	Low-LoF-tolerance	0.349603
chr11-77795200-77797200	NotDeleted	LoF-tolerant	0.803349
chr15-40710400-40711000	NotDeleted	LoF-tolerant	0.775303
chr9-77197200-77198200	NotDeleted	LoF-tolerant	0.779445
chr7-105529000-105529200	NotDeleted	LoF-tolerant	0.887561
chr10-118916200-118916400	NotDeleted	LoF-tolerant	0.799631
chr4-168998400-168999200	NotDeleted	LoF-tolerant	0.803573
chr1-205005800-205008200	NotDeleted	Low-LoF-tolerance	0.395744
chr14-77681600-77683000	NotDeleted	LoF-tolerant	0.63778
chr17-4289200-4290200	NotDeleted	LoF-tolerant	0.55487
chr7-73790200-73791600	NotDeleted	Low-LoF-tolerance	0.320737
chr7-101953400-101955600	NotDeleted	Low-LoF-tolerance	0.432586
chr18-63273600-63274800	NotDeleted	LoF-tolerant	0.886931
chr17-18174800-18175000	NotDeleted	LoF-tolerant	0.634127
chr15-41499400-41501600	NotDeleted	Low-LoF-tolerance	0.427997
chr12-101966000-101966800	NotDeleted	LoF-tolerant	0.640017
chr2-73083800-73085000	NotDeleted	LoF-tolerant	0.654142
chr22-47967400-47969600	NotDeleted	LoF-tolerant	0.868498
chr10-128927200-128927400	NotDeleted	LoF-tolerant	0.843701
chr19-47267400-47269400	NotDeleted	Low-LoF-tolerance	0.316762
chr1-230808400-230810600	NotDeleted	LoF-tolerant	0.580474
chr1-38084200-38084400	NotDeleted	LoF-tolerant	0.851677
chr10-43598400-43598600	NotDeleted	LoF-tolerant	0.711261
chr1-220386400-220388400	NotDeleted	LoF-tolerant	0.523566
chr2-148731400-148732200	NotDeleted	LoF-tolerant	0.599398
chr17-79643200-79645000	NotDeleted	Low-LoF-tolerance	0.325132
chr11-101656000-101658400	NotDeleted	LoF-tolerant	0.597611
chr11-93833200-93834800	NotDeleted	LoF-tolerant	0.621744
chr1-147388400-147390000	NotDeleted	LoF-tolerant	0.860755
chr19-11149800-11150000	NotDeleted	LoF-tolerant	0.58824
chr7-127278600-127279400	NotDeleted	LoF-tolerant	0.83734
chr2-161984200-161984600	NotDeleted	LoF-tolerant	0.774242
chr5-134839600-134839800	NotDeleted	LoF-tolerant	0.566146
chr8-30640400-30640800	NotDeleted	LoF-tolerant	0.737786
chr11-3779800-3780200	NotDeleted	LoF-tolerant	0.916131
chr6-119283000-119283800	NotDeleted	Low-LoF-tolerance	0.283065
chr10-98081000-98082000	NotDeleted	LoF-tolerant	0.760052
chrX-37915800-37916000	NotDeleted	Low-LoF-tolerance	0.361349
chr9-100445400-100446200	NotDeleted	LoF-tolerant	0.802215
chr19-11431000-11431400	NotDeleted	LoF-tolerant	0.510222
chr6-7020400-7022800	NotDeleted	LoF-tolerant	0.740103
chr7-123198400-123199200	NotDeleted	Low-LoF-tolerance	0.34236
chr3-18530000-18530200	NotDeleted	Low-LoF-tolerance	0.39662
chr16-24964800-24966400	NotDeleted	LoF-tolerant	0.913571
chr5-173022400-173024400	NotDeleted	LoF-tolerant	0.608911
chrX-117090400-117092000	NotDeleted	LoF-tolerant	0.660684
chr10-50204400-50205200	NotDeleted	LoF-tolerant	0.796091
chr22-35736800-35738000	NotDeleted	LoF-tolerant	0.64856
chr3-62317400-62318200	NotDeleted	LoF-tolerant	0.527226
chr7-45107200-45109400	NotDeleted	LoF-tolerant	0.555638
chr3-120382800-120383000	NotDeleted	LoF-tolerant	0.767371
chr16-19214200-19216600	NotDeleted	Low-LoF-tolerance	0.35129
chr2-232672200-232673200	NotDeleted	Low-LoF-tolerance	0.165747
chr14-23689200-23689400	NotDeleted	LoF-tolerant	0.867183
chr11-88785000-88785800	NotDeleted	LoF-tolerant	0.867349
chr20-31912600-31912800	NotDeleted	LoF-tolerant	0.755694
chr12-27216800-27218800	NotDeleted	LoF-tolerant	0.723405
chr1-25472000-25474000	NotDeleted	LoF-tolerant	0.552888
chr7-83218000-83218600	NotDeleted	LoF-tolerant	0.83058
chr8-101377400-101379200	NotDeleted	Low-LoF-tolerance	0.375369
chrX-102565600-102566800	NotDeleted	LoF-tolerant	0.570419
chr15-45802200-45802400	NotDeleted	LoF-tolerant	0.807204
chr12-112949400-112949600	NotDeleted	LoF-tolerant	0.663559
chr9-7775200-7776800	NotDeleted	LoF-tolerant	0.92746
chr2-86888400-86889000	NotDeleted	LoF-tolerant	0.904214
chr19-21444200-21446400	NotDeleted	LoF-tolerant	0.780053
chr17-4735600-4736200	NotDeleted	Low-LoF-tolerance	0.460998
chrX-23301200-23303200	NotDeleted	LoF-tolerant	0.877462
chr1-38012400-38013000	NotDeleted	LoF-tolerant	0.908301
chr5-180263600-180264800	NotDeleted	LoF-tolerant	0.81848
chr3-16628600-16629800	NotDeleted	Low-LoF-tolerance	0.298528
chr4-62088200-62089800	NotDeleted	LoF-tolerant	0.699629
chr8-139390400-139390800	NotDeleted	LoF-tolerant	0.874766
chr10-81344800-81345600	NotDeleted	LoF-tolerant	0.861864
chr4-170864800-170865800	NotDeleted	LoF-tolerant	0.796226
chr8-105770800-105772400	NotDeleted	LoF-tolerant	0.83349
chr1-75182800-75183800	NotDeleted	LoF-tolerant	0.765748
chr11-65475800-65476000	NotDeleted	LoF-tolerant	0.752326
chr3-183029800-183032200	NotDeleted	LoF-tolerant	0.509045
chr7-103057000-103057200	NotDeleted	LoF-tolerant	0.846551
chr22-25861600-25862400	NotDeleted	LoF-tolerant	0.756273
chr15-45096200-45096600	NotDeleted	LoF-tolerant	0.920527
chr2-28736200-28736600	NotDeleted	LoF-tolerant	0.828335
chr18-9167600-9168600	NotDeleted	LoF-tolerant	0.823404
chr19-9433000-9434400	NotDeleted	Low-LoF-tolerance	0.382336
chr11-124986800-124988000	NotDeleted	Low-LoF-tolerance	0.153744
chr7-64265600-64266200	NotDeleted	LoF-tolerant	0.63642
chr17-8036400-8038400	NotDeleted	Low-LoF-tolerance	0.284634
chr17-18551800-18552000	NotDeleted	LoF-tolerant	0.913923
chr8-92059400-92061800	NotDeleted	LoF-tolerant	0.723324
chr6-167772400-167772600	NotDeleted	LoF-tolerant	0.846373
chrX-49372800-49373600	NotDeleted	LoF-tolerant	0.77301
chr13-101918400-101918600	NotDeleted	LoF-tolerant	0.813313
chr8-55145200-55146000	NotDeleted	LoF-tolerant	0.828887
chr7-148697400-148697600	NotDeleted	LoF-tolerant	0.873665
chr2-27154200-27154600	NotDeleted	Low-LoF-tolerance	0.34729
chr11-65984000-65986000	NotDeleted	LoF-tolerant	0.603777
chr6-143695200-143695800	NotDeleted	LoF-tolerant	0.90223
chr8-136600200-136602400	NotDeleted	LoF-tolerant	0.763071
chr16-87650600-87652000	NotDeleted	Low-LoF-tolerance	0.461743
chr11-63337600-63338400	NotDeleted	LoF-tolerant	0.777575
chr4-89985200-89987600	NotDeleted	LoF-tolerant	0.780378
chr1-117777800-117779000	NotDeleted	LoF-tolerant	0.903994
chr13-86307600-86307800	NotDeleted	LoF-tolerant	0.806716
chr19-2456800-2459200	NotDeleted	Low-LoF-tolerance	0.386876
chr17-58715800-58716200	NotDeleted	LoF-tolerant	0.82006
chr12-122925000-122926400	NotDeleted	LoF-tolerant	0.534946
chr3-148461600-148462200	NotDeleted	LoF-tolerant	0.922789
chr14-52250000-52251400	NotDeleted	LoF-tolerant	0.629468
chr7-112219400-112220200	NotDeleted	LoF-tolerant	0.883331
chr17-44336600-44338600	NotDeleted	LoF-tolerant	0.544178
chr3-58414600-58415200	NotDeleted	LoF-tolerant	0.713462
chr1-64219200-64219400	NotDeleted	LoF-tolerant	0.731559
chr5-83741000-83741600	NotDeleted	LoF-tolerant	0.675815
chr10-134876200-134877000	NotDeleted	Low-LoF-tolerance	0.479276
chr3-143736800-143739200	NotDeleted	LoF-tolerant	0.604952
chr20-1721600-1723000	NotDeleted	LoF-tolerant	0.806697
chr1-57115000-57115800	NotDeleted	LoF-tolerant	0.799138
chr8-101060000-101060200	NotDeleted	LoF-tolerant	0.899795
chr19-54308400-54308800	NotDeleted	LoF-tolerant	0.812444
chr15-82944200-82944600	NotDeleted	LoF-tolerant	0.829503
chr19-43465200-43465600	NotDeleted	LoF-tolerant	0.841921
chr22-29164400-29166000	NotDeleted	LoF-tolerant	0.626046
chr7-93464600-93466600	NotDeleted	LoF-tolerant	0.656956
chr12-18466200-18466600	NotDeleted	LoF-tolerant	0.965772
chr8-21835000-21836800	NotDeleted	LoF-tolerant	0.801134
chr15-93070400-93072800	NotDeleted	LoF-tolerant	0.504181
chr14-51597600-51599000	NotDeleted	LoF-tolerant	0.762317
chr3-24069000-24070800	NotDeleted	LoF-tolerant	0.806412
chr15-64868400-64869000	NotDeleted	LoF-tolerant	0.729437
chr3-170379000-170379200	NotDeleted	LoF-tolerant	0.8513
chrX-46598600-46600200	NotDeleted	LoF-tolerant	0.535063
chr6-30573800-30576000	NotDeleted	LoF-tolerant	0.831029
chr9-89844000-89844400	NotDeleted	Low-LoF-tolerance	0.367192
chr6-135150800-135153000	NotDeleted	LoF-tolerant	0.62324
chr18-76803800-76804000	NotDeleted	LoF-tolerant	0.841811
chr10-119183000-119183200	NotDeleted	LoF-tolerant	0.873651
chr11-87846600-87848000	NotDeleted	LoF-tolerant	0.562003
chr3-27530200-27530600	NotDeleted	LoF-tolerant	0.830153
chr22-42153400-42154000	NotDeleted	LoF-tolerant	0.817926
chr10-97644600-97645200	NotDeleted	Low-LoF-tolerance	0.328172
chr1-101423200-101423400	NotDeleted	LoF-tolerant	0.873741
chr2-223262800-223264800	NotDeleted	Low-LoF-tolerance	0.275672
chrX-105001600-105001800	NotDeleted	Low-LoF-tolerance	0.334295
chrX-14889400-14890800	NotDeleted	Low-LoF-tolerance	0.32588
chr4-177221400-177222000	NotDeleted	LoF-tolerant	0.958855
chr12-120894200-120894600	NotDeleted	LoF-tolerant	0.814255
chr4-38547200-38548200	NotDeleted	LoF-tolerant	0.664608
chr4-71785200-71785400	NotDeleted	LoF-tolerant	0.690507
chr10-61377400-61379600	NotDeleted	LoF-tolerant	0.794293
chr13-78353200-78355400	NotDeleted	Low-LoF-tolerance	0.287485
chr13-28985600-28987800	NotDeleted	Low-LoF-tolerance	0.36203
chr6-42584800-42585200	NotDeleted	Low-LoF-tolerance	0.233342
chr15-76738400-76740800	NotDeleted	LoF-tolerant	0.898404
chr9-33714800-33715800	NotDeleted	LoF-tolerant	0.803404
chr17-38433000-38433400	NotDeleted	LoF-tolerant	0.702868
chr11-89065000-89066000	NotDeleted	LoF-tolerant	0.888989
chrX-25061600-25062400	NotDeleted	LoF-tolerant	0.900204
chr6-107789200-107789400	NotDeleted	LoF-tolerant	0.873603
chr15-35157200-35157600	NotDeleted	LoF-tolerant	0.785547
chr8-16497400-16499000	NotDeleted	LoF-tolerant	0.646623
chr6-17233400-17234800	NotDeleted	LoF-tolerant	0.744659
chr10-11957000-11959000	NotDeleted	LoF-tolerant	0.570804
chr22-24292000-24292200	NotDeleted	Low-LoF-tolerance	0.352447
chr1-192637400-192638200	NotDeleted	LoF-tolerant	0.741841
chr13-31097000-31097800	NotDeleted	LoF-tolerant	0.801424
chr4-178142800-178144800	NotDeleted	LoF-tolerant	0.731508
chr19-18100600-18100800	NotDeleted	Low-LoF-tolerance	0.359556
chr1-36537400-36538600	NotDeleted	LoF-tolerant	0.556595
chr2-11725200-11725600	NotDeleted	LoF-tolerant	0.613222
chr17-43158200-43159600	NotDeleted	Low-LoF-tolerance	0.141134
chr21-31812600-31813200	NotDeleted	LoF-tolerant	0.751307
chr5-75961200-75962000	NotDeleted	LoF-tolerant	0.931825
chr15-91437400-91437600	NotDeleted	LoF-tolerant	0.777765
chr15-28986200-28986400	NotDeleted	Low-LoF-tolerance	0.427944
chr3-133694400-133694600	NotDeleted	LoF-tolerant	0.945177
chr9-136297800-136299000	NotDeleted	LoF-tolerant	0.627446
chr11-36352800-36353400	NotDeleted	LoF-tolerant	0.718815
chr3-64055200-64055600	NotDeleted	Low-LoF-tolerance	0.233341
chr11-34392200-34394000	NotDeleted	Low-LoF-tolerance	0.333755
chr5-64078600-64081000	NotDeleted	Low-LoF-tolerance	0.496489
chr1-181952600-181953000	NotDeleted	LoF-tolerant	0.754241
chrX-84278600-84279800	NotDeleted	LoF-tolerant	0.635128
chr18-59931200-59933600	NotDeleted	LoF-tolerant	0.700876
chr12-56795200-56795600	NotDeleted	LoF-tolerant	0.707298
chr4-88101800-88102200	NotDeleted	LoF-tolerant	0.672718
chr1-151774800-151777200	NotDeleted	Low-LoF-tolerance	0.472876
chr12-96310400-96311000	NotDeleted	LoF-tolerant	0.889993
chr2-26666800-26667800	NotDeleted	LoF-tolerant	0.674194
chr10-85989600-85992000	NotDeleted	Low-LoF-tolerance	0.329085
chr3-119717000-119719200	NotDeleted	LoF-tolerant	0.602017
chr9-82155800-82156000	NotDeleted	LoF-tolerant	0.672634
chr12-117062000-117063000	NotDeleted	LoF-tolerant	0.687367
chr1-184261000-184261600	NotDeleted	LoF-tolerant	0.880553
chr18-22996200-22998200	NotDeleted	Low-LoF-tolerance	0.274776
chr4-117969400-117970200	NotDeleted	LoF-tolerant	0.793643
chr3-119398400-119399200	NotDeleted	LoF-tolerant	0.713863
chr6-32332600-32332800	NotDeleted	LoF-tolerant	0.847757
chr11-32989200-32990400	NotDeleted	LoF-tolerant	0.638358
chr19-11244800-11245800	NotDeleted	LoF-tolerant	0.725222
chr1-53704800-53705400	NotDeleted	Low-LoF-tolerance	0.462184
chr1-169793200-169794000	NotDeleted	Low-LoF-tolerance	0.468591
chr17-13877000-13878200	NotDeleted	LoF-tolerant	0.662138
chr15-99174800-99175800	NotDeleted	LoF-tolerant	0.635998
chr9-93486800-93488800	NotDeleted	LoF-tolerant	0.601597
chr14-62369000-62370000	NotDeleted	LoF-tolerant	0.716586
chr1-108631600-108632600	NotDeleted	LoF-tolerant	0.67196
chr6-126002000-126002200	NotDeleted	LoF-tolerant	0.803369
chr17-50141400-50143400	NotDeleted	LoF-tolerant	0.895013
chr4-82298400-82300800	NotDeleted	LoF-tolerant	0.768093
chr17-73279400-73279800	NotDeleted	Low-LoF-tolerance	0.35776
chr8-11015400-11015600	NotDeleted	LoF-tolerant	0.869507
chr9-71699200-71699600	NotDeleted	Low-LoF-tolerance	0.430909
chr12-9196000-9196600	NotDeleted	LoF-tolerant	0.511769
chr2-232921400-232923600	NotDeleted	Low-LoF-tolerance	0.348542
chr2-66625000-66625400	NotDeleted	LoF-tolerant	0.685099
chr16-12805800-12808000	NotDeleted	LoF-tolerant	0.798799
chr12-110359800-110360200	NotDeleted	LoF-tolerant	0.956091
chr1-46740200-46741400	NotDeleted	Low-LoF-tolerance	0.345224
chr8-86857600-86858400	NotDeleted	LoF-tolerant	0.783761
chr16-57589200-57589400	NotDeleted	LoF-tolerant	0.921736
chr1-237312000-237312200	NotDeleted	LoF-tolerant	0.741538
chr18-47659600-47661400	NotDeleted	LoF-tolerant	0.535393
chr4-42374000-42374400	NotDeleted	LoF-tolerant	0.948587
chrX-30943800-30944200	NotDeleted	LoF-tolerant	0.894952
chr19-55480000-55480400	NotDeleted	LoF-tolerant	0.930055
chrX-119270800-119271600	NotDeleted	Low-LoF-tolerance	0.318106
chr6-144741600-144742400	NotDeleted	LoF-tolerant	0.645981
chr20-33686600-33687400	NotDeleted	Low-LoF-tolerance	0.328881
chr2-178539000-178539200	NotDeleted	LoF-tolerant	0.864492
chr1-182324000-182325200	NotDeleted	LoF-tolerant	0.649821
chr12-19616800-19617400	NotDeleted	LoF-tolerant	0.740124
chr17-56123400-56125800	NotDeleted	Low-LoF-tolerance	0.275099
chr14-74494400-74496200	NotDeleted	Low-LoF-tolerance	0.331797
chr2-175576800-175578400	NotDeleted	LoF-tolerant	0.554694
chr16-5054200-5055400	NotDeleted	LoF-tolerant	0.86288
chr12-54281200-54281800	NotDeleted	LoF-tolerant	0.65744
chr8-126221200-126221400	NotDeleted	LoF-tolerant	0.815204
chr3-113388400-113388800	NotDeleted	LoF-tolerant	0.841206
chr11-82566800-82567600	NotDeleted	LoF-tolerant	0.791756
chr12-49080200-49081000	NotDeleted	LoF-tolerant	0.736623
chr4-78813800-78815400	NotDeleted	LoF-tolerant	0.591661
chr19-18518600-18520800	NotDeleted	LoF-tolerant	0.501288
chr11-134181800-134183600	NotDeleted	LoF-tolerant	0.888372
chr11-75933200-75934000	NotDeleted	LoF-tolerant	0.823569
chr9-79034200-79035400	NotDeleted	Low-LoF-tolerance	0.151244
chr5-78585400-78585600	NotDeleted	LoF-tolerant	0.872632
chr13-103733600-103734800	NotDeleted	LoF-tolerant	0.828296
chr4-187140800-187141000	NotDeleted	LoF-tolerant	0.832171
chr7-87701200-87703400	NotDeleted	LoF-tolerant	0.829865
chr9-19264000-19265400	NotDeleted	Low-LoF-tolerance	0.298895
chr22-39977200-39977600	NotDeleted	Low-LoF-tolerance	0.49813
chrX-153730800-153731600	NotDeleted	LoF-tolerant	0.522222
chr15-59997400-59998400	NotDeleted	LoF-tolerant	0.743329
chr11-85441400-85441600	NotDeleted	LoF-tolerant	0.693697
chr11-35316200-35316600	NotDeleted	LoF-tolerant	0.785708
chr7-128412600-128412800	NotDeleted	Low-LoF-tolerance	0.334987
chr17-12843200-12844600	NotDeleted	LoF-tolerant	0.755335
chr2-211348800-211349000	NotDeleted	LoF-tolerant	0.794816
chr18-13050800-13053000	NotDeleted	LoF-tolerant	0.652788
chr16-84032200-84032400	NotDeleted	LoF-tolerant	0.748408
chr6-88309800-88311600	NotDeleted	LoF-tolerant	0.781261
chr17-56126000-56127800	NotDeleted	LoF-tolerant	0.720458
chr20-30766600-30766800	NotDeleted	LoF-tolerant	0.823682
chr2-201398000-201399800	NotDeleted	Low-LoF-tolerance	0.329314
chr8-19628800-19629600	NotDeleted	LoF-tolerant	0.966151
chr12-8180000-8180800	NotDeleted	LoF-tolerant	0.596587
chr22-43222200-43222800	NotDeleted	LoF-tolerant	0.839268
chr6-87643800-87644600	NotDeleted	LoF-tolerant	0.777121
chr17-61666000-61666600	NotDeleted	Low-LoF-tolerance	0.383702
chr9-86880400-86881600	NotDeleted	Low-LoF-tolerance	0.261514
chr6-137790600-137790800	NotDeleted	LoF-tolerant	0.719319
chr6-125248400-125250800	NotDeleted	Low-LoF-tolerance	0.313435
chr1-45471600-45471800	NotDeleted	Low-LoF-tolerance	0.373819
chr2-44376000-44376600	NotDeleted	LoF-tolerant	0.910857
chr2-242953200-242954600	NotDeleted	LoF-tolerant	0.672538
chr17-79236000-79236400	NotDeleted	LoF-tolerant	0.608387
chrX-9360200-9361000	NotDeleted	LoF-tolerant	0.716749
chr9-140554400-140555800	NotDeleted	Low-LoF-tolerance	0.464948
chr10-20184600-20185600	NotDeleted	LoF-tolerant	0.678556
chr22-40185400-40186800	NotDeleted	LoF-tolerant	0.742561
chr8-109444400-109444600	NotDeleted	LoF-tolerant	0.896427
chr1-215578200-215579400	NotDeleted	LoF-tolerant	0.802997
chr11-130511400-130511800	NotDeleted	LoF-tolerant	0.743851
chr5-180406200-180406600	NotDeleted	LoF-tolerant	0.750798
chr15-79265400-79265800	NotDeleted	LoF-tolerant	0.588765
chr4-47028600-47029200	NotDeleted	LoF-tolerant	0.895864
chr8-101711400-101712600	NotDeleted	LoF-tolerant	0.612504
chr15-69179800-69181400	NotDeleted	LoF-tolerant	0.656546
chr16-52988600-52989200	NotDeleted	LoF-tolerant	0.810778
chr10-127100400-127102000	NotDeleted	LoF-tolerant	0.550278
chr12-74979800-74981000	NotDeleted	LoF-tolerant	0.776233
chr12-89680800-89681000	NotDeleted	LoF-tolerant	0.746464
chr18-34466000-34468400	NotDeleted	Low-LoF-tolerance	0.426728
chr5-40775000-40777400	NotDeleted	Low-LoF-tolerance	0.318852
chr1-17050200-17052600	NotDeleted	Low-LoF-tolerance	0.327479
chr11-125785600-125787800	NotDeleted	LoF-tolerant	0.593482
chr13-108834600-108835200	NotDeleted	LoF-tolerant	0.897773
chr3-177905800-177906200	NotDeleted	LoF-tolerant	0.914504
chr10-75264600-75267000	NotDeleted	Low-LoF-tolerance	0.368559
chr12-20922200-20922400	NotDeleted	LoF-tolerant	0.844726
chr11-22190600-22191600	NotDeleted	LoF-tolerant	0.866825
chr3-120032600-120033200	NotDeleted	Low-LoF-tolerance	0.350708
chr12-15494400-15495000	NotDeleted	Low-LoF-tolerance	0.436442
chr12-18467800-18468400	NotDeleted	Low-LoF-tolerance	0.350335
chr2-173675400-173676400	NotDeleted	LoF-tolerant	0.563882
chr16-2409800-2410000	NotDeleted	LoF-tolerant	0.653999
chr16-84378400-84379000	NotDeleted	LoF-tolerant	0.928252
chr6-91025600-91027000	NotDeleted	LoF-tolerant	0.644111
chr9-36330800-36333200	NotDeleted	LoF-tolerant	0.507327
chr1-148193000-148194000	NotDeleted	Low-LoF-tolerance	0.4106
chr15-59402400-59404000	NotDeleted	LoF-tolerant	0.827109
chr1-211942600-211943400	NotDeleted	LoF-tolerant	0.903649
chr11-3214200-3215800	NotDeleted	LoF-tolerant	0.522443
chr19-56739800-56740000	NotDeleted	LoF-tolerant	0.791688
chrX-99741800-99742200	NotDeleted	LoF-tolerant	0.728829
chr15-100163400-100164400	NotDeleted	LoF-tolerant	0.683249
chr9-35050600-35052400	NotDeleted	Low-LoF-tolerance	0.364298
chr15-69238200-69238600	NotDeleted	LoF-tolerant	0.866317
chr1-172839400-172840800	NotDeleted	LoF-tolerant	0.708938
chr19-58110200-58111200	NotDeleted	LoF-tolerant	0.53755
chr7-103679200-103680000	NotDeleted	LoF-tolerant	0.753061
chr12-95282400-95283800	NotDeleted	LoF-tolerant	0.892994
chr12-12148600-12149800	NotDeleted	LoF-tolerant	0.87992
chr14-87405400-87406000	NotDeleted	LoF-tolerant	0.910109
chrX-134129800-134130800	NotDeleted	Low-LoF-tolerance	0.326733
chr7-31155400-31155600	NotDeleted	LoF-tolerant	0.878145
chr4-13585800-13587000	NotDeleted	LoF-tolerant	0.676692
chr2-17855600-17856800	NotDeleted	LoF-tolerant	0.781749
chr4-53696000-53696600	NotDeleted	LoF-tolerant	0.792976
chr1-175904600-175906800	NotDeleted	LoF-tolerant	0.881588
chr17-64258600-64259200	NotDeleted	LoF-tolerant	0.632284
chr16-58878800-58879400	NotDeleted	LoF-tolerant	0.847013
chr6-149409000-149410200	NotDeleted	LoF-tolerant	0.924479
chr5-115328000-115329600	NotDeleted	LoF-tolerant	0.628964
chr2-45109200-45110200	NotDeleted	LoF-tolerant	0.864286
chr12-131238600-131240200	NotDeleted	Low-LoF-tolerance	0.413595
chr2-95470000-95470600	NotDeleted	LoF-tolerant	0.747107
chr15-59716000-59718000	NotDeleted	LoF-tolerant	0.886554
chr19-58400400-58402400	NotDeleted	Low-LoF-tolerance	0.42881
chr4-109149000-109149400	NotDeleted	LoF-tolerant	0.67632
chr11-82790800-82791000	NotDeleted	LoF-tolerant	0.939899
chr8-23290400-23292200	NotDeleted	Low-LoF-tolerance	0.453904
chr5-147149400-147150200	NotDeleted	LoF-tolerant	0.828316
chr2-210244600-210246800	NotDeleted	LoF-tolerant	0.604215
chr3-111710200-111710600	NotDeleted	Low-LoF-tolerance	0.337801
chr7-100260000-100260400	NotDeleted	LoF-tolerant	0.636573
chr10-118393800-118396200	NotDeleted	Low-LoF-tolerance	0.356514
chr8-110324600-110326800	NotDeleted	Low-LoF-tolerance	0.3231
chr11-63542200-63543600	NotDeleted	LoF-tolerant	0.62633
chr15-100283800-100285000	NotDeleted	LoF-tolerant	0.766106
chr2-73455200-73455600	NotDeleted	LoF-tolerant	0.803188
chr7-32187000-32189000	NotDeleted	LoF-tolerant	0.816874
chr8-61555000-61555600	NotDeleted	LoF-tolerant	0.929792
chr7-99887800-99888000	NotDeleted	LoF-tolerant	0.848728
chr7-123112600-123113600	NotDeleted	LoF-tolerant	0.515046
chr11-3524400-3524800	NotDeleted	LoF-tolerant	0.901931
chr6-97516200-97517600	NotDeleted	Low-LoF-tolerance	0.233403
chr15-77237400-77238800	NotDeleted	Low-LoF-tolerance	0.299042
chr18-48743800-48744000	NotDeleted	LoF-tolerant	0.877579
chr2-169134200-169136200	NotDeleted	LoF-tolerant	0.601337
chr20-31171800-31172000	NotDeleted	LoF-tolerant	0.526386
chr7-137174800-137175400	NotDeleted	LoF-tolerant	0.807691
chrX-54530400-54530800	NotDeleted	LoF-tolerant	0.8388
chr3-141898200-141898600	NotDeleted	LoF-tolerant	0.95697
chr6-157063000-157063800	NotDeleted	LoF-tolerant	0.889381
chr15-70475400-70476400	NotDeleted	LoF-tolerant	0.681789
chr12-118521800-118522600	NotDeleted	LoF-tolerant	0.753827
chr12-69554600-69556600	NotDeleted	LoF-tolerant	0.699087
chr2-128233800-128235000	NotDeleted	LoF-tolerant	0.790904
chr19-36083200-36083400	NotDeleted	LoF-tolerant	0.881334
chr14-51480400-51482800	NotDeleted	Low-LoF-tolerance	0.183819
chr16-11986400-11987200	NotDeleted	LoF-tolerant	0.895906
chr11-130440800-130442600	NotDeleted	Low-LoF-tolerance	0.471782
chr17-73910000-73911800	NotDeleted	LoF-tolerant	0.658651
chr1-17238200-17240200	NotDeleted	LoF-tolerant	0.565821
chr2-139285200-139286400	NotDeleted	Low-LoF-tolerance	0.44552
chr5-7278600-7279400	NotDeleted	LoF-tolerant	0.782323
chr15-23052400-23052800	NotDeleted	Low-LoF-tolerance	0.404575
chr12-69988400-69988600	NotDeleted	LoF-tolerant	0.85218
chr12-4691800-4692000	NotDeleted	LoF-tolerant	0.807841
chr2-124751200-124753200	NotDeleted	LoF-tolerant	0.920069
chr10-13574200-13574400	NotDeleted	LoF-tolerant	0.94351
chrX-107087800-107089600	NotDeleted	Low-LoF-tolerance	0.197909
chr1-44560200-44560600	NotDeleted	LoF-tolerant	0.759032
chr7-102541000-102541600	NotDeleted	LoF-tolerant	0.661612
chr7-135381200-135382800	NotDeleted	Low-LoF-tolerance	0.473531
chr11-134000600-134000800	NotDeleted	LoF-tolerant	0.786109
chr7-44912400-44912800	NotDeleted	LoF-tolerant	0.811378
chr5-74852200-74853000	NotDeleted	LoF-tolerant	0.533502
chr16-85917600-85919000	NotDeleted	LoF-tolerant	0.733954
chr9-32879200-32880400	NotDeleted	LoF-tolerant	0.960579
chr18-12634600-12634800	NotDeleted	LoF-tolerant	0.910114
chr21-27386000-27387200	NotDeleted	LoF-tolerant	0.783899
chr1-63726800-63728600	NotDeleted	Low-LoF-tolerance	0.327857
chr11-92630600-92631200	NotDeleted	LoF-tolerant	0.959855
chr3-132415400-132416200	NotDeleted	LoF-tolerant	0.658084
chr14-38633600-38634400	NotDeleted	LoF-tolerant	0.885989
chr20-30908800-30909800	NotDeleted	LoF-tolerant	0.525927
chr1-85485000-85486400	NotDeleted	LoF-tolerant	0.682135
chr16-49971000-49971800	NotDeleted	LoF-tolerant	0.733393
chr14-95819800-95820400	NotDeleted	LoF-tolerant	0.909954
chr18-7543800-7545600	NotDeleted	LoF-tolerant	0.782192
chr15-79115800-79116000	NotDeleted	LoF-tolerant	0.852985
chr2-234704600-234704800	NotDeleted	Low-LoF-tolerance	0.398711
chr1-241988600-241989800	NotDeleted	Low-LoF-tolerance	0.423609
chr9-138048200-138048400	NotDeleted	LoF-tolerant	0.938893
chr16-5997800-5998400	NotDeleted	LoF-tolerant	0.791458
chr13-108373000-108375200	NotDeleted	Low-LoF-tolerance	0.321744
chr9-7895800-7896200	NotDeleted	LoF-tolerant	0.607513
chr19-13339600-13340400	NotDeleted	LoF-tolerant	0.770823
chr4-71654600-71654800	NotDeleted	Low-LoF-tolerance	0.374308
chr14-102908000-102910400	NotDeleted	Low-LoF-tolerance	0.297454
chr17-32648600-32648800	NotDeleted	LoF-tolerant	0.859831
chr16-24702800-24703600	NotDeleted	LoF-tolerant	0.769879
chr7-42209600-42211600	NotDeleted	Low-LoF-tolerance	0.442434
chr20-2756000-2756200	NotDeleted	LoF-tolerant	0.909062
chr7-31894000-31894200	NotDeleted	LoF-tolerant	0.83775
chr2-43098800-43100800	NotDeleted	Low-LoF-tolerance	0.453438
chrX-7151400-7153800	NotDeleted	LoF-tolerant	0.675349
chr11-30022400-30024800	NotDeleted	Low-LoF-tolerance	0.329565
chr5-138561400-138562200	NotDeleted	LoF-tolerant	0.609665
chr1-103544000-103545000	NotDeleted	LoF-tolerant	0.600786
chr3-58171400-58172400	NotDeleted	LoF-tolerant	0.754905
chr15-44003200-44003400	NotDeleted	LoF-tolerant	0.77592
chr16-22820600-22820800	NotDeleted	LoF-tolerant	0.972768
chr2-239720800-239721800	NotDeleted	LoF-tolerant	0.679273
chr18-76927800-76928200	NotDeleted	LoF-tolerant	0.894444
chr3-126804200-126805600	NotDeleted	LoF-tolerant	0.921904
chr22-34136400-34138800	NotDeleted	LoF-tolerant	0.618069
chr12-95249600-95251400	NotDeleted	LoF-tolerant	0.882399
chr11-59024400-59025400	NotDeleted	LoF-tolerant	0.61895
chr3-113721600-113724000	NotDeleted	LoF-tolerant	0.710826
chr17-70996400-70998800	NotDeleted	LoF-tolerant	0.692084
chr12-28140800-28143000	NotDeleted	LoF-tolerant	0.585435
chr22-44493600-44495400	NotDeleted	LoF-tolerant	0.833253
chr20-39378200-39379800	NotDeleted	Low-LoF-tolerance	0.363052
chr2-21195000-21197000	NotDeleted	LoF-tolerant	0.66047
chr4-110589200-110591400	NotDeleted	LoF-tolerant	0.692495
chr4-56454200-56454800	NotDeleted	Low-LoF-tolerance	0.464216
chr6-122634800-122635600	NotDeleted	LoF-tolerant	0.831654
chr19-34033800-34034600	NotDeleted	LoF-tolerant	0.607148
chr22-29138600-29141000	NotDeleted	Low-LoF-tolerance	0.363732
chr15-94767600-94767800	NotDeleted	LoF-tolerant	0.884214
chrX-48644200-48644600	NotDeleted	Low-LoF-tolerance	0.327317
chr1-47836600-47837800	NotDeleted	LoF-tolerant	0.605134
chr13-46897200-46897600	NotDeleted	LoF-tolerant	0.858454
chr17-60962000-60964000	NotDeleted	LoF-tolerant	0.748488
chr9-86976200-86977200	NotDeleted	LoF-tolerant	0.794313
chr1-205799000-205799600	NotDeleted	LoF-tolerant	0.585744
chr12-122679000-122679400	NotDeleted	LoF-tolerant	0.824073
chr10-63624400-63624600	NotDeleted	LoF-tolerant	0.896089
chr6-44288000-44289800	NotDeleted	LoF-tolerant	0.906835
chr4-169947600-169948800	NotDeleted	LoF-tolerant	0.783997
chr3-97558600-97559800	NotDeleted	Low-LoF-tolerance	0.406638
chr20-29612600-29614000	NotDeleted	LoF-tolerant	0.740204
chr3-142315600-142318000	NotDeleted	Low-LoF-tolerance	0.372463
chr20-59982800-59983000	NotDeleted	LoF-tolerant	0.779862
chr1-16054000-16056400	NotDeleted	Low-LoF-tolerance	0.233198
chrX-109231400-109231800	NotDeleted	LoF-tolerant	0.836442
chr6-114345800-114346600	NotDeleted	LoF-tolerant	0.669053
chr6-90072400-90072600	NotDeleted	LoF-tolerant	0.813798
chr1-54079200-54081200	NotDeleted	LoF-tolerant	0.932575
chr5-150703000-150703200	NotDeleted	LoF-tolerant	0.907681
chr15-26173000-26173200	NotDeleted	LoF-tolerant	0.556589
chr6-88837000-88839200	NotDeleted	LoF-tolerant	0.64744
chr4-89546000-89546200	NotDeleted	LoF-tolerant	0.815581
chr6-78108600-78110200	NotDeleted	LoF-tolerant	0.872516
chr4-663600-665000	NotDeleted	Low-LoF-tolerance	0.388351
chr21-45814800-45815600	NotDeleted	LoF-tolerant	0.735134
chr20-4547400-4549400	NotDeleted	LoF-tolerant	0.856675
chr16-57980000-57981200	NotDeleted	LoF-tolerant	0.699522
chr11-102999000-102999400	NotDeleted	LoF-tolerant	0.931004
chrX-128715800-128717600	NotDeleted	LoF-tolerant	0.589806
chr17-53731200-53733600	NotDeleted	Low-LoF-tolerance	0.4372
chr1-113339800-113341200	NotDeleted	LoF-tolerant	0.592636
chr20-2667800-2670200	NotDeleted	Low-LoF-tolerance	0.386339
chr19-2351000-2352200	NotDeleted	LoF-tolerant	0.617157
chr1-121097400-121099600	NotDeleted	LoF-tolerant	0.822937
chr14-74309000-74309600	NotDeleted	LoF-tolerant	0.758107
chr6-52951600-52952000	NotDeleted	LoF-tolerant	0.776975
chr2-48169600-48169800	NotDeleted	LoF-tolerant	0.859026
chrX-24328200-24330600	NotDeleted	LoF-tolerant	0.864001
chr9-16860600-16861000	NotDeleted	LoF-tolerant	0.543887
chr5-108236000-108238400	NotDeleted	LoF-tolerant	0.697536
chr5-43063200-43064800	NotDeleted	Low-LoF-tolerance	0.2581
chr8-107893000-107894400	NotDeleted	LoF-tolerant	0.857671
chr5-125971400-125971600	NotDeleted	LoF-tolerant	0.762923
chr8-141014400-141016800	NotDeleted	LoF-tolerant	0.944831
chr6-91314200-91316200	NotDeleted	LoF-tolerant	0.675737
chr17-55202000-55203600	NotDeleted	LoF-tolerant	0.639215
chr10-18355400-18356400	NotDeleted	LoF-tolerant	0.862304
chr20-62526400-62527000	NotDeleted	LoF-tolerant	0.864655
chr20-33052400-33052600	NotDeleted	LoF-tolerant	0.914841
chr20-30769200-30771000	NotDeleted	Low-LoF-tolerance	0.403246
chr14-64091000-64091200	NotDeleted	LoF-tolerant	0.905749
chr13-27484600-27485800	NotDeleted	LoF-tolerant	0.819
chr1-246713200-246713800	NotDeleted	LoF-tolerant	0.82761
chr3-187154600-187155800	NotDeleted	LoF-tolerant	0.801407
chr3-37458200-37459000	NotDeleted	LoF-tolerant	0.768394
chr3-73043800-73046000	NotDeleted	Low-LoF-tolerance	0.389184
chr3-54877200-54878400	NotDeleted	LoF-tolerant	0.904301
chr10-17306200-17308400	NotDeleted	LoF-tolerant	0.506798
chr15-58979800-58980400	NotDeleted	LoF-tolerant	0.521501
chr5-112939000-112939600	NotDeleted	LoF-tolerant	0.948583
chr15-67951400-67952400	NotDeleted	Low-LoF-tolerance	0.430891
chr21-42088000-42089600	NotDeleted	LoF-tolerant	0.565588
chr19-20837000-20838200	NotDeleted	LoF-tolerant	0.600647
chr7-107679200-107679800	NotDeleted	LoF-tolerant	0.680396
chr10-98181600-98183200	NotDeleted	LoF-tolerant	0.644355
chr1-65435000-65435800	NotDeleted	Low-LoF-tolerance	0.485011
chr7-105257600-105259400	NotDeleted	Low-LoF-tolerance	0.342601
chr5-60476200-60476600	NotDeleted	LoF-tolerant	0.769805
chr17-42050800-42052800	NotDeleted	Low-LoF-tolerance	0.20919
chr8-141198000-141200200	NotDeleted	LoF-tolerant	0.887731
chr2-99396400-99397000	NotDeleted	LoF-tolerant	0.886341
chr20-53045800-53046600	NotDeleted	LoF-tolerant	0.591554
chr17-40307400-40309200	NotDeleted	Low-LoF-tolerance	0.36187
chrX-70455200-70455400	NotDeleted	LoF-tolerant	0.605174
chr19-40999800-41000200	NotDeleted	LoF-tolerant	0.846331
chr10-51777000-51779400	NotDeleted	Low-LoF-tolerance	0.479101
chr1-45796800-45797600	NotDeleted	Low-LoF-tolerance	0.1477
chr11-118297800-118299000	NotDeleted	LoF-tolerant	0.893706
chr4-76726000-76727600	NotDeleted	LoF-tolerant	0.756629
chr19-52488000-52489400	NotDeleted	LoF-tolerant	0.535524
chr8-73514200-73514800	NotDeleted	LoF-tolerant	0.643291
chr12-107565400-107565600	NotDeleted	LoF-tolerant	0.703392
chr16-85890800-85891200	NotDeleted	LoF-tolerant	0.68545
chr11-27337600-27338200	NotDeleted	LoF-tolerant	0.78568
chr14-77644000-77644600	NotDeleted	LoF-tolerant	0.872015
chr2-155517600-155518400	NotDeleted	LoF-tolerant	0.953948
chr3-54956800-54957600	NotDeleted	LoF-tolerant	0.904301
chr19-53896600-53898400	NotDeleted	Low-LoF-tolerance	0.418177
chr3-196053600-196055600	NotDeleted	Low-LoF-tolerance	0.40336
chr3-9420400-9421600	NotDeleted	LoF-tolerant	0.71387
chr2-111093200-111094000	NotDeleted	LoF-tolerant	0.812188
chr10-27031200-27033200	NotDeleted	LoF-tolerant	0.713076
chr1-40457400-40459000	NotDeleted	LoF-tolerant	0.554041
chr22-33124200-33126400	NotDeleted	LoF-tolerant	0.938137
chr13-30899600-30900400	NotDeleted	LoF-tolerant	0.673887
chr12-3820000-3820200	NotDeleted	LoF-tolerant	0.867099
chr9-139315200-139316000	NotDeleted	LoF-tolerant	0.801921
chr6-167323800-167325400	NotDeleted	LoF-tolerant	0.707448
chr13-25865600-25867400	NotDeleted	Low-LoF-tolerance	0.481574
chr1-114749600-114751800	NotDeleted	LoF-tolerant	0.509413
chr14-31110200-31111200	NotDeleted	LoF-tolerant	0.691585
chrX-535200-535800	NotDeleted	LoF-tolerant	0.928087
chr18-23604200-23604600	NotDeleted	LoF-tolerant	0.90271
chr11-34110200-34110800	NotDeleted	LoF-tolerant	0.870351
chr3-43200800-43201400	NotDeleted	LoF-tolerant	0.597196
chr15-76118600-76118800	NotDeleted	LoF-tolerant	0.789778
chr1-202244000-202245800	NotDeleted	LoF-tolerant	0.600589
chr20-44618000-44618400	NotDeleted	LoF-tolerant	0.931804
chr6-148889800-148890800	NotDeleted	LoF-tolerant	0.82947
chr2-182234400-182235200	NotDeleted	LoF-tolerant	0.685597
chr2-234551400-234551800	NotDeleted	Low-LoF-tolerance	0.472402
chr11-5551200-5553400	NotDeleted	Low-LoF-tolerance	0.439904
chr22-29948600-29949200	NotDeleted	Low-LoF-tolerance	0.444165
chr8-101355600-101356200	NotDeleted	LoF-tolerant	0.809006
chr19-36849600-36850000	NotDeleted	LoF-tolerant	0.890061
chr11-1030800-1031000	NotDeleted	LoF-tolerant	0.77099
chr10-135268800-135269000	NotDeleted	LoF-tolerant	0.857453
chr8-95574800-95575400	NotDeleted	LoF-tolerant	0.759312
chr21-46152800-46155000	NotDeleted	Low-LoF-tolerance	0.351954
chr22-22327000-22327600	NotDeleted	LoF-tolerant	0.752083
chrX-154052000-154052400	NotDeleted	LoF-tolerant	0.796456
chr1-162269400-162270800	NotDeleted	Low-LoF-tolerance	0.38049
chr12-10621200-10622400	NotDeleted	LoF-tolerant	0.864842
chr17-70138800-70140600	NotDeleted	Low-LoF-tolerance	0.357737
chr20-36083400-36084200	NotDeleted	LoF-tolerant	0.643146
chr6-69389800-69390600	NotDeleted	LoF-tolerant	0.893728
chr7-113852400-113853200	NotDeleted	LoF-tolerant	0.502529
chr8-140645400-140646800	NotDeleted	LoF-tolerant	0.524563
chr9-94968800-94969800	NotDeleted	Low-LoF-tolerance	0.437766
chr11-133587400-133587800	NotDeleted	LoF-tolerant	0.941442
chr13-99333200-99333600	NotDeleted	LoF-tolerant	0.800722
chr9-117727000-117727200	NotDeleted	LoF-tolerant	0.787632
chr3-4531400-4532000	NotDeleted	Low-LoF-tolerance	0.30656
chr2-234192600-234192800	NotDeleted	LoF-tolerant	0.867296
chr17-15585400-15587400	NotDeleted	Low-LoF-tolerance	0.374028
chr7-79866200-79866800	NotDeleted	LoF-tolerant	0.854764
chr17-60842800-60843400	NotDeleted	LoF-tolerant	0.861109
chrX-18034600-18036400	NotDeleted	Low-LoF-tolerance	0.186018
chr10-15912200-15912400	NotDeleted	LoF-tolerant	0.959976
chr11-59191200-59192000	NotDeleted	LoF-tolerant	0.783302
chrX-65361800-65362800	NotDeleted	LoF-tolerant	0.895669
chr17-16246000-16247400	NotDeleted	Low-LoF-tolerance	0.436073
chr20-5963600-5963800	NotDeleted	Low-LoF-tolerance	0.245837
chr8-104450600-104451000	NotDeleted	LoF-tolerant	0.948011
chr16-56562800-56563400	NotDeleted	LoF-tolerant	0.743646
chr11-88113800-88114200	NotDeleted	LoF-tolerant	0.861944
chr15-35815800-35816200	NotDeleted	LoF-tolerant	0.850884
chr4-184654400-184654600	NotDeleted	LoF-tolerant	0.910339
chr1-119570200-119572200	NotDeleted	Low-LoF-tolerance	0.278032
chr1-162755400-162756600	NotDeleted	LoF-tolerant	0.763893
chr17-49399600-49400600	NotDeleted	LoF-tolerant	0.521739
chr8-82185800-82186000	NotDeleted	LoF-tolerant	0.825636
chr5-70758600-70759400	NotDeleted	LoF-tolerant	0.571158
chr2-86609400-86611600	NotDeleted	Low-LoF-tolerance	0.490857
chr9-96409000-96409600	NotDeleted	LoF-tolerant	0.69519
chr6-3031600-3033000	NotDeleted	LoF-tolerant	0.71385
chr7-117082000-117082200	NotDeleted	LoF-tolerant	0.853799
chrX-130478800-130479200	NotDeleted	LoF-tolerant	0.912764
chr5-127768000-127770400	NotDeleted	LoF-tolerant	0.842442
chr20-10248800-10249600	NotDeleted	LoF-tolerant	0.841761
chr16-84264800-84265000	NotDeleted	LoF-tolerant	0.55315
chr13-28422200-28422600	NotDeleted	LoF-tolerant	0.676842
chr17-47453600-47455000	NotDeleted	Low-LoF-tolerance	0.39708
chr9-22081200-22082400	NotDeleted	LoF-tolerant	0.834307
chr4-143608400-143610200	NotDeleted	LoF-tolerant	0.701481
chr12-25954200-25956200	NotDeleted	Low-LoF-tolerance	0.38895
chr7-38472400-38474400	NotDeleted	LoF-tolerant	0.876753
chr13-96510000-96511800	NotDeleted	LoF-tolerant	0.664203
chr1-78426000-78426200	NotDeleted	Low-LoF-tolerance	0.330823
chr15-80951000-80953400	NotDeleted	Low-LoF-tolerance	0.442618
chr9-13286800-13287200	NotDeleted	LoF-tolerant	0.735112
chr5-176135000-176135200	NotDeleted	LoF-tolerant	0.856192
chr9-14677400-14678200	NotDeleted	Low-LoF-tolerance	0.497235
chr10-75708600-75709000	NotDeleted	LoF-tolerant	0.855679
chr14-95214800-95215600	NotDeleted	LoF-tolerant	0.786585
chrX-150048400-150050800	NotDeleted	LoF-tolerant	0.520388
chr1-110580800-110581000	NotDeleted	LoF-tolerant	0.787087
chr2-178998800-178999000	NotDeleted	LoF-tolerant	0.913297
chr12-112896400-112897200	NotDeleted	Low-LoF-tolerance	0.492981
chr17-39914600-39916000	NotDeleted	Low-LoF-tolerance	0.337676
chr10-94526800-94527200	NotDeleted	LoF-tolerant	0.947257
chr4-44917800-44919400	NotDeleted	LoF-tolerant	0.8417
chr15-93359200-93359600	NotDeleted	LoF-tolerant	0.854729
chr15-93719200-93720000	NotDeleted	LoF-tolerant	0.636628
chr9-38396600-38397200	NotDeleted	Low-LoF-tolerance	0.218946
chr8-82616600-82617000	NotDeleted	LoF-tolerant	0.75951
chr12-55537000-55537600	NotDeleted	LoF-tolerant	0.810255
chr6-53529200-53529400	NotDeleted	LoF-tolerant	0.876854
chr5-114900000-114902400	NotDeleted	Low-LoF-tolerance	0.248206
chr18-7263200-7264600	NotDeleted	Low-LoF-tolerance	0.409778
chr15-25017600-25018200	NotDeleted	Low-LoF-tolerance	0.438278
chr3-114711400-114711800	NotDeleted	LoF-tolerant	0.620425
chr8-67116000-67117200	NotDeleted	Low-LoF-tolerance	0.10538
chr4-71489400-71490400	NotDeleted	LoF-tolerant	0.545676
chr5-113729800-113732200	NotDeleted	LoF-tolerant	0.758881
chr4-46445000-46446000	NotDeleted	LoF-tolerant	0.885304
chr20-35891000-35891200	NotDeleted	LoF-tolerant	0.822592
chr1-66169000-66170600	NotDeleted	LoF-tolerant	0.654762
chr6-33306800-33307200	NotDeleted	Low-LoF-tolerance	0.444129
chr20-50160800-50161200	NotDeleted	LoF-tolerant	0.797857
chr1-97096200-97098400	NotDeleted	LoF-tolerant	0.861157
chr3-170833000-170835400	NotDeleted	Low-LoF-tolerance	0.41547
chr4-142225400-142227200	NotDeleted	LoF-tolerant	0.951169
chr15-102398000-102398200	NotDeleted	LoF-tolerant	0.865944
chr15-100379000-100379400	NotDeleted	LoF-tolerant	0.893141
chr1-53084000-53084400	NotDeleted	LoF-tolerant	0.766226
chr10-92649400-92650800	NotDeleted	LoF-tolerant	0.629716
chr7-50869400-50870200	NotDeleted	Low-LoF-tolerance	0.463948
chr5-85911600-85911800	NotDeleted	LoF-tolerant	0.857176
chr4-20775000-20776600	NotDeleted	LoF-tolerant	0.553462
chr5-179413200-179415200	NotDeleted	LoF-tolerant	0.7279
chr10-75136000-75137600	NotDeleted	LoF-tolerant	0.528784
chr2-215229800-215230000	NotDeleted	Low-LoF-tolerance	0.272591
chr7-100156400-100158200	NotDeleted	Low-LoF-tolerance	0.457935
chr17-67378800-67380000	NotDeleted	LoF-tolerant	0.843294
chr5-68189800-68191600	NotDeleted	LoF-tolerant	0.758175
chr6-136586800-136587800	NotDeleted	LoF-tolerant	0.695118
chr8-104040000-104041000	NotDeleted	Low-LoF-tolerance	0.371655
chr6-168802600-168803600	NotDeleted	LoF-tolerant	0.901743
chr8-143516000-143516800	NotDeleted	Low-LoF-tolerance	0.144534
chr14-96900400-96901400	NotDeleted	LoF-tolerant	0.685546
chr2-149967600-149969000	NotDeleted	LoF-tolerant	0.554045
chr7-18206600-18208400	NotDeleted	LoF-tolerant	0.671924
chr1-236723800-236724000	NotDeleted	LoF-tolerant	0.744984
chr7-1430400-1430600	NotDeleted	Low-LoF-tolerance	0.442527
chr16-57762200-57762600	NotDeleted	Low-LoF-tolerance	0.443052
chr15-27182200-27183200	NotDeleted	LoF-tolerant	0.614142
chr1-197368800-197369600	NotDeleted	LoF-tolerant	0.929192
chr5-171377600-171377800	NotDeleted	LoF-tolerant	0.667491
chr19-5238600-5240600	NotDeleted	LoF-tolerant	0.56444
chr6-150457800-150459200	NotDeleted	LoF-tolerant	0.831623
chr10-27021200-27021600	NotDeleted	LoF-tolerant	0.826279
chr1-192616200-192616400	NotDeleted	LoF-tolerant	0.818562
chr6-31272400-31273800	NotDeleted	LoF-tolerant	0.80112
chr9-131513000-131513800	NotDeleted	Low-LoF-tolerance	0.459136
chr4-106971800-106973000	NotDeleted	LoF-tolerant	0.673166
chr3-196321200-196321600	NotDeleted	LoF-tolerant	0.863592
chr15-40909400-40911400	NotDeleted	LoF-tolerant	0.79156
chr17-20775200-20775800	NotDeleted	LoF-tolerant	0.867546
chr8-36626800-36628200	NotDeleted	LoF-tolerant	0.587558
chr20-4382000-4383200	NotDeleted	LoF-tolerant	0.733574
chr19-10188800-10191000	NotDeleted	Low-LoF-tolerance	0.296958
chr10-127347800-127349200	NotDeleted	LoF-tolerant	0.931361
chr8-6955000-6955200	NotDeleted	LoF-tolerant	0.900639
chr1-107767000-107767400	NotDeleted	Low-LoF-tolerance	0.423604
chr14-30578000-30579600	NotDeleted	LoF-tolerant	0.52991
chr13-32847800-32848400	NotDeleted	LoF-tolerant	0.731853
chr14-35345000-35345800	NotDeleted	Low-LoF-tolerance	0.384761
chr2-86257600-86258400	NotDeleted	LoF-tolerant	0.894537
chr8-37426800-37428600	NotDeleted	LoF-tolerant	0.918375
chr7-96598000-96599800	NotDeleted	LoF-tolerant	0.604492
chr7-7562200-7562400	NotDeleted	LoF-tolerant	0.903247
chr13-77698400-77699200	NotDeleted	LoF-tolerant	0.808114
chr2-237508800-237510400	NotDeleted	LoF-tolerant	0.632577
chr12-113540600-113542800	NotDeleted	Low-LoF-tolerance	0.372853
chr4-21873600-21874400	NotDeleted	LoF-tolerant	0.672577
chrX-153640600-153642600	NotDeleted	Low-LoF-tolerance	0.379552
chr19-55020800-55021200	NotDeleted	LoF-tolerant	0.72382
chr3-4367200-4369000	NotDeleted	Low-LoF-tolerance	0.306932
chr5-127728400-127729000	NotDeleted	Low-LoF-tolerance	0.293872
chr16-20057000-20057600	NotDeleted	Low-LoF-tolerance	0.325238
chr12-51524400-51524800	NotDeleted	LoF-tolerant	0.74386
chr9-94688800-94691200	NotDeleted	LoF-tolerant	0.513964
chr19-6585200-6585600	NotDeleted	LoF-tolerant	0.792423
chr21-35411400-35413200	NotDeleted	Low-LoF-tolerance	0.470278
chr7-7470200-7471200	NotDeleted	LoF-tolerant	0.806526
chr11-111843200-111843600	NotDeleted	LoF-tolerant	0.816946
chr14-94753800-94754000	NotDeleted	LoF-tolerant	0.910288
chr19-5791200-5791800	NotDeleted	LoF-tolerant	0.553151
chr20-44587800-44590000	NotDeleted	Low-LoF-tolerance	0.494256
chr15-41999000-41999800	NotDeleted	LoF-tolerant	0.683449
chr16-58017000-58017200	NotDeleted	LoF-tolerant	0.805946
chr12-133166000-133167000	NotDeleted	LoF-tolerant	0.869449
chr11-76831800-76833200	NotDeleted	Low-LoF-tolerance	0.480817
chr4-99226600-99227800	NotDeleted	Low-LoF-tolerance	0.265044
chr10-93948600-93950200	NotDeleted	LoF-tolerant	0.881917
chr1-173636000-173636800	NotDeleted	Low-LoF-tolerance	0.41522
chr6-39363200-39365600	NotDeleted	LoF-tolerant	0.929587
chr5-74198000-74200000	NotDeleted	LoF-tolerant	0.805825
chr7-97555800-97556000	NotDeleted	LoF-tolerant	0.869232
chr5-147248400-147249600	NotDeleted	Low-LoF-tolerance	0.350388
chr17-42071600-42073800	NotDeleted	Low-LoF-tolerance	0.371154
chr15-45397200-45398000	NotDeleted	Low-LoF-tolerance	0.464931
chr12-100976600-100978600	NotDeleted	LoF-tolerant	0.898886
chr12-122629600-122631200	NotDeleted	Low-LoF-tolerance	0.360708
chr16-77921200-77922000	NotDeleted	LoF-tolerant	0.959254
chr19-56319800-56321400	NotDeleted	Low-LoF-tolerance	0.480452
chr15-55803000-55803400	NotDeleted	LoF-tolerant	0.893276
chr4-159528200-159528400	NotDeleted	LoF-tolerant	0.83222
chr11-5411200-5411400	NotDeleted	LoF-tolerant	0.855389
chr17-57946200-57948400	NotDeleted	LoF-tolerant	0.573969
chr18-21136400-21138800	NotDeleted	LoF-tolerant	0.743333
chr14-69953400-69955200	NotDeleted	Low-LoF-tolerance	0.330092
chr22-22834600-22836000	NotDeleted	Low-LoF-tolerance	0.436466
chr20-22500000-22501400	NotDeleted	LoF-tolerant	0.674358
chr2-172527800-172528000	NotDeleted	LoF-tolerant	0.829312
chrX-107581600-107583200	NotDeleted	LoF-tolerant	0.580942
chr13-30185600-30187000	NotDeleted	LoF-tolerant	0.903435
chrX-71379800-71380800	NotDeleted	Low-LoF-tolerance	0.404458
chr5-59902600-59903800	NotDeleted	LoF-tolerant	0.929374
chr9-78491400-78491800	NotDeleted	LoF-tolerant	0.83492
chr1-66915200-66917600	NotDeleted	Low-LoF-tolerance	0.385433
chr12-104837000-104838600	NotDeleted	LoF-tolerant	0.703456
chr11-48169000-48169400	NotDeleted	LoF-tolerant	0.88748
chr15-81435800-81436600	NotDeleted	LoF-tolerant	0.5918
chr4-105490400-105491000	NotDeleted	LoF-tolerant	0.926909
chr12-68560600-68560800	NotDeleted	LoF-tolerant	0.688801
chr2-5824000-5824400	NotDeleted	LoF-tolerant	0.734786
chr7-39013200-39013800	NotDeleted	LoF-tolerant	0.874811
chr12-45361800-45364200	NotDeleted	LoF-tolerant	0.863638
chr4-93392200-93393200	NotDeleted	LoF-tolerant	0.77339
chr13-106110600-106110800	NotDeleted	LoF-tolerant	0.935952
chr19-18966200-18967800	NotDeleted	Low-LoF-tolerance	0.140305
chr3-69639200-69640800	NotDeleted	LoF-tolerant	0.65344
chr6-149515200-149517000	NotDeleted	LoF-tolerant	0.542518
chr3-100556800-100557400	NotDeleted	LoF-tolerant	0.867759
chr13-58193800-58194200	NotDeleted	LoF-tolerant	0.827986
chr6-116678800-116680800	NotDeleted	LoF-tolerant	0.875682
chr8-11152600-11153600	NotDeleted	LoF-tolerant	0.664369
chr2-227550000-227550400	NotDeleted	LoF-tolerant	0.936304
chr11-76621200-76621400	NotDeleted	LoF-tolerant	0.898731
chr5-110709400-110711200	NotDeleted	LoF-tolerant	0.85861
chrX-107585000-107586000	NotDeleted	LoF-tolerant	0.635198
chr8-19191000-19191600	NotDeleted	LoF-tolerant	0.726531
chr1-153986400-153987800	NotDeleted	Low-LoF-tolerance	0.391894
chr1-153554000-153554800	NotDeleted	LoF-tolerant	0.699262
chr1-79522400-79523000	NotDeleted	LoF-tolerant	0.823405
chr3-113659600-113660400	NotDeleted	LoF-tolerant	0.793894
chr12-70473800-70475600	NotDeleted	LoF-tolerant	0.682012
chr5-54676200-54676600	NotDeleted	LoF-tolerant	0.763987
chr1-207288400-207289600	NotDeleted	LoF-tolerant	0.608047
chr16-71910600-71911400	NotDeleted	LoF-tolerant	0.860654
chr2-109701200-109701400	NotDeleted	LoF-tolerant	0.8447
chrX-52859600-52860600	NotDeleted	LoF-tolerant	0.733495
chr16-80943200-80945200	NotDeleted	LoF-tolerant	0.938919
chr6-31814800-31816800	NotDeleted	LoF-tolerant	0.550146
chr1-166204400-166205600	NotDeleted	LoF-tolerant	0.900541
chr11-129321000-129321800	NotDeleted	Low-LoF-tolerance	0.250823
chr9-86138200-86139400	NotDeleted	LoF-tolerant	0.562897
chr7-128779800-128780800	NotDeleted	LoF-tolerant	0.838313
chrX-7776200-7777200	NotDeleted	LoF-tolerant	0.785519
chr5-160839200-160839800	NotDeleted	LoF-tolerant	0.915262
chr16-82370400-82372400	NotDeleted	LoF-tolerant	0.90945
chr10-16551200-16553600	NotDeleted	Low-LoF-tolerance	0.325218
chr8-81150400-81151000	NotDeleted	LoF-tolerant	0.943442
chr2-142860800-142863000	NotDeleted	Low-LoF-tolerance	0.235865
chr9-138358800-138359000	NotDeleted	Low-LoF-tolerance	0.41918
chr5-169275000-169276400	NotDeleted	LoF-tolerant	0.829073
chr4-185989800-185990200	NotDeleted	LoF-tolerant	0.879062
chr19-50539800-50541000	NotDeleted	Low-LoF-tolerance	0.442456
chr17-79933800-79935800	NotDeleted	Low-LoF-tolerance	0.329836
chr3-23115200-23115400	NotDeleted	LoF-tolerant	0.610975
chr1-118100600-118101800	NotDeleted	LoF-tolerant	0.813401
chr7-6226200-6227000	NotDeleted	LoF-tolerant	0.902618
chr10-11743400-11745600	NotDeleted	LoF-tolerant	0.859865
chr20-56225800-56228000	NotDeleted	Low-LoF-tolerance	0.16955
chr12-109742800-109743000	NotDeleted	LoF-tolerant	0.655526
chr18-7691400-7691800	NotDeleted	LoF-tolerant	0.852057
chr9-130584200-130585600	NotDeleted	Low-LoF-tolerance	0.499676
chr1-208160600-208161400	NotDeleted	LoF-tolerant	0.616002
chr4-124376400-124377600	NotDeleted	LoF-tolerant	0.683188
chr5-34663600-34664400	NotDeleted	LoF-tolerant	0.661441
chr2-174313400-174314200	NotDeleted	Low-LoF-tolerance	0.449698
chr22-41759800-41760000	NotDeleted	LoF-tolerant	0.714776
chr22-29342400-29343000	NotDeleted	LoF-tolerant	0.895579
chr10-119247200-119249000	NotDeleted	LoF-tolerant	0.679845
chr2-47721800-47722200	NotDeleted	LoF-tolerant	0.919657
chr15-71239800-71241800	NotDeleted	LoF-tolerant	0.697996
chr6-27658000-27659000	NotDeleted	LoF-tolerant	0.627807
chr4-155843200-155844000	NotDeleted	LoF-tolerant	0.93331
chr12-4530600-4531600	NotDeleted	LoF-tolerant	0.912403
chr15-35872800-35874600	NotDeleted	LoF-tolerant	0.770529
chr16-19541200-19543000	NotDeleted	LoF-tolerant	0.569439
chr3-125303600-125305200	NotDeleted	Low-LoF-tolerance	0.330574
chr14-21668600-21668800	NotDeleted	LoF-tolerant	0.754064
chr11-72162800-72164200	NotDeleted	LoF-tolerant	0.604314
chr7-99110800-99112400	NotDeleted	Low-LoF-tolerance	0.332121
chr19-58796400-58797200	NotDeleted	LoF-tolerant	0.745134
chr6-39570200-39572400	NotDeleted	LoF-tolerant	0.812027
chr2-24150600-24152400	NotDeleted	Low-LoF-tolerance	0.401044
chr20-55133200-55134800	NotDeleted	Low-LoF-tolerance	0.406581
chr8-120276400-120277000	NotDeleted	LoF-tolerant	0.548364
chr5-162751000-162752200	NotDeleted	LoF-tolerant	0.810687
chrX-22030000-22031000	NotDeleted	LoF-tolerant	0.91456
chr2-73915000-73915800	NotDeleted	LoF-tolerant	0.793954
chr16-6078800-6079200	NotDeleted	LoF-tolerant	0.956046
chr7-122352600-122353400	NotDeleted	LoF-tolerant	0.739392
chr16-89304600-89305200	NotDeleted	LoF-tolerant	0.829478
chr9-140447000-140448200	NotDeleted	Low-LoF-tolerance	0.466719
chr19-38987400-38989400	NotDeleted	LoF-tolerant	0.526895
chr1-23629400-23631000	NotDeleted	Low-LoF-tolerance	0.495248
chr18-5136600-5137600	NotDeleted	LoF-tolerant	0.921704
chr8-142489800-142490400	NotDeleted	LoF-tolerant	0.819923
chr13-94969000-94971400	NotDeleted	Low-LoF-tolerance	0.294909
chr9-75645000-75647000	NotDeleted	LoF-tolerant	0.884541
chr22-17733600-17734200	NotDeleted	LoF-tolerant	0.927599
chr6-27021600-27022600	NotDeleted	LoF-tolerant	0.675053
chr1-112218800-112219000	NotDeleted	LoF-tolerant	0.837192
chr13-99345000-99345200	NotDeleted	LoF-tolerant	0.926228
chr18-22071600-22073000	NotDeleted	Low-LoF-tolerance	0.433294
chr5-53466400-53468400	NotDeleted	LoF-tolerant	0.651476
chr19-40892200-40893400	NotDeleted	Low-LoF-tolerance	0.424724
chrX-78023800-78026200	NotDeleted	Low-LoF-tolerance	0.128903
chr6-46374400-46376800	NotDeleted	Low-LoF-tolerance	0.220163
chr7-127793800-127796000	NotDeleted	Low-LoF-tolerance	0.404998
chrX-122307600-122307800	NotDeleted	LoF-tolerant	0.892581
chr2-149491400-149492800	NotDeleted	LoF-tolerant	0.824224
chr11-95520600-95522200	NotDeleted	Low-LoF-tolerance	0.206941
chr20-32981800-32982800	NotDeleted	LoF-tolerant	0.787925
chr18-29318200-29319400	NotDeleted	LoF-tolerant	0.528026
chr5-64747800-64748200	NotDeleted	Low-LoF-tolerance	0.307805
chr1-149379400-149380000	NotDeleted	LoF-tolerant	0.912545
chr3-45466200-45468600	NotDeleted	Low-LoF-tolerance	0.482044
chr16-55212600-55214600	NotDeleted	LoF-tolerant	0.871865
chr19-29692200-29692400	NotDeleted	LoF-tolerant	0.710694
chr14-33151000-33152200	NotDeleted	LoF-tolerant	0.770456
chr16-14101000-14102200	NotDeleted	Low-LoF-tolerance	0.41711
chr12-10476400-10476800	NotDeleted	LoF-tolerant	0.884319
chr5-99919200-99921000	NotDeleted	Low-LoF-tolerance	0.468758
chr12-57119600-57121600	NotDeleted	Low-LoF-tolerance	0.393949
chr6-111280600-111282200	NotDeleted	LoF-tolerant	0.548616
chr12-13624200-13625400	NotDeleted	LoF-tolerant	0.871688
chr9-114510800-114511000	NotDeleted	LoF-tolerant	0.766591
chr8-95364800-95366000	NotDeleted	Low-LoF-tolerance	0.136672
chr22-32477200-32477400	NotDeleted	LoF-tolerant	0.727626
chr8-71165000-71166200	NotDeleted	LoF-tolerant	0.726145
chr2-160581600-160582000	NotDeleted	LoF-tolerant	0.735239
chr17-55376400-55376800	NotDeleted	LoF-tolerant	0.602404
chr2-207509000-207509400	NotDeleted	Low-LoF-tolerance	0.312843
chr1-100645600-100646200	NotDeleted	Low-LoF-tolerance	0.418431
chr7-132481000-132482200	NotDeleted	LoF-tolerant	0.859103
chr11-111867200-111867800	NotDeleted	LoF-tolerant	0.796434
chr6-6201000-6202200	NotDeleted	LoF-tolerant	0.955988
chr1-233327400-233328400	NotDeleted	LoF-tolerant	0.952468
chr10-5306400-5308600	NotDeleted	Low-LoF-tolerance	0.308487
chr9-140932400-140933400	NotDeleted	LoF-tolerant	0.957399
chr22-21360800-21361800	NotDeleted	LoF-tolerant	0.658515
chr8-28460800-28461000	NotDeleted	LoF-tolerant	0.792902
chr7-95198200-95198400	NotDeleted	LoF-tolerant	0.581243
chr7-49809800-49810200	NotDeleted	LoF-tolerant	0.93128
chr4-155396400-155398000	NotDeleted	Low-LoF-tolerance	0.42472
chr3-194303200-194304800	NotDeleted	LoF-tolerant	0.632727
chr9-112095200-112095400	NotDeleted	LoF-tolerant	0.721987
chr12-100267200-100267400	NotDeleted	LoF-tolerant	0.885827
chr17-28809600-28810400	NotDeleted	LoF-tolerant	0.921464
chr18-21994600-21994800	NotDeleted	LoF-tolerant	0.953817
chr10-13530600-13533000	NotDeleted	LoF-tolerant	0.583032
chr16-18983200-18983400	NotDeleted	LoF-tolerant	0.545551
chr19-18515600-18517800	NotDeleted	LoF-tolerant	0.671679
chr16-56488800-56490200	NotDeleted	LoF-tolerant	0.70307
chr5-37245000-37245400	NotDeleted	LoF-tolerant	0.877494
chr4-187705400-187706600	NotDeleted	LoF-tolerant	0.948528
chr9-33179000-33179600	NotDeleted	LoF-tolerant	0.703681
chr14-77989400-77990600	NotDeleted	LoF-tolerant	0.652154
chr16-28931200-28931400	NotDeleted	Low-LoF-tolerance	0.487237
chr6-150084200-150086200	NotDeleted	Low-LoF-tolerance	0.443697
chr11-56624600-56625400	NotDeleted	LoF-tolerant	0.871561
chr12-25963800-25965800	NotDeleted	LoF-tolerant	0.650937
chr10-76894400-76895000	NotDeleted	LoF-tolerant	0.743174
chrX-9920200-9921000	NotDeleted	Low-LoF-tolerance	0.296492
chr18-49909000-49909200	NotDeleted	LoF-tolerant	0.812849
chr14-35352200-35354000	NotDeleted	LoF-tolerant	0.599708
chr19-11141200-11141400	NotDeleted	LoF-tolerant	0.683802
chr2-189569400-189570600	NotDeleted	LoF-tolerant	0.964317
chr17-37278400-37280600	NotDeleted	LoF-tolerant	0.574979
chr1-17012000-17012800	NotDeleted	Low-LoF-tolerance	0.299861
chr20-3438600-3438800	NotDeleted	LoF-tolerant	0.742743
chr15-83325600-83325800	NotDeleted	LoF-tolerant	0.921538
chr3-192908000-192909800	NotDeleted	LoF-tolerant	0.55169
chr3-169456600-169457600	NotDeleted	LoF-tolerant	0.785856
chr11-108533000-108533200	NotDeleted	LoF-tolerant	0.910829
chr12-27040600-27040800	NotDeleted	LoF-tolerant	0.579774
chr2-234630200-234630800	NotDeleted	Low-LoF-tolerance	0.429876
chr1-68264800-68265400	NotDeleted	LoF-tolerant	0.758144
chr17-12673600-12673800	NotDeleted	LoF-tolerant	0.800623
chr13-113967400-113968000	NotDeleted	LoF-tolerant	0.837678
chr7-43958800-43959400	NotDeleted	Low-LoF-tolerance	0.245106
chr12-104332200-104334000	NotDeleted	Low-LoF-tolerance	0.390867
chr9-125116600-125118800	NotDeleted	Low-LoF-tolerance	0.462552
chr7-33006600-33007600	NotDeleted	LoF-tolerant	0.586819
chr12-96236400-96236800	NotDeleted	LoF-tolerant	0.860662
chr1-148534000-148534800	NotDeleted	LoF-tolerant	0.806448
chr6-88648000-88650000	NotDeleted	LoF-tolerant	0.906442
chr1-160949200-160949600	NotDeleted	LoF-tolerant	0.862106
chrX-147660600-147661600	NotDeleted	LoF-tolerant	0.778486
chr15-76690600-76691600	NotDeleted	LoF-tolerant	0.819174
chrX-38122200-38123400	NotDeleted	Low-LoF-tolerance	0.309548
chr1-210189000-210190000	NotDeleted	Low-LoF-tolerance	0.284399
chrX-77787400-77788800	NotDeleted	LoF-tolerant	0.768334
chr1-8334000-8335200	NotDeleted	Low-LoF-tolerance	0.297413
chr5-127411800-127414000	NotDeleted	LoF-tolerant	0.56492
chr19-54910400-54911400	NotDeleted	Low-LoF-tolerance	0.190828
chr6-28807200-28808000	NotDeleted	Low-LoF-tolerance	0.25041
chr7-142483400-142485000	NotDeleted	LoF-tolerant	0.712651
chr3-183431200-183433200	NotDeleted	Low-LoF-tolerance	0.203989
chr11-103817000-103819400	NotDeleted	Low-LoF-tolerance	0.371238
chr5-1420000-1421400	NotDeleted	Low-LoF-tolerance	0.426411
chr10-25033800-25034200	NotDeleted	Low-LoF-tolerance	0.176067
chr5-51155200-51157000	NotDeleted	LoF-tolerant	0.819143
chr5-134427000-134427600	NotDeleted	LoF-tolerant	0.66755
chr1-236508600-236509000	NotDeleted	LoF-tolerant	0.664692
chr7-128676600-128678400	NotDeleted	Low-LoF-tolerance	0.0837341
chr3-36136400-36137600	NotDeleted	LoF-tolerant	0.926929
chr7-42051800-42053200	NotDeleted	Low-LoF-tolerance	0.267582
chr19-21117800-21118200	NotDeleted	LoF-tolerant	0.858575
chr1-237942400-237943400	NotDeleted	LoF-tolerant	0.863563
chr2-122495000-122497000	NotDeleted	Low-LoF-tolerance	0.466997
chr12-85702000-85704200	NotDeleted	Low-LoF-tolerance	0.148935
chr3-3866400-3867400	NotDeleted	LoF-tolerant	0.695551
chr10-23581800-23583600	NotDeleted	Low-LoF-tolerance	0.234032
chr1-87647200-87648600	NotDeleted	LoF-tolerant	0.902792
chr13-61985200-61986200	NotDeleted	Low-LoF-tolerance	0.28762
chr14-96623200-96624000	NotDeleted	Low-LoF-tolerance	0.423696
chr7-38716800-38718600	NotDeleted	LoF-tolerant	0.696538
chr20-42286600-42287800	NotDeleted	Low-LoF-tolerance	0.390487
chr10-94008200-94008600	NotDeleted	LoF-tolerant	0.582171
chr18-59676600-59677600	NotDeleted	LoF-tolerant	0.731797
chr2-173765800-173767000	NotDeleted	LoF-tolerant	0.730606
chr1-215027200-215029000	NotDeleted	LoF-tolerant	0.717623
chr7-157105600-157107000	NotDeleted	LoF-tolerant	0.656754
chr7-32316800-32318400	NotDeleted	LoF-tolerant	0.748809
chr3-143002200-143003800	NotDeleted	Low-LoF-tolerance	0.377181
chr1-211299400-211301400	NotDeleted	Low-LoF-tolerance	0.321351
chr15-28419400-28421000	NotDeleted	LoF-tolerant	0.733656
chr18-44588600-44589600	NotDeleted	LoF-tolerant	0.747099
chr14-74554200-74554400	NotDeleted	Low-LoF-tolerance	0.479033
chr12-51458400-51459000	NotDeleted	LoF-tolerant	0.896041
chr13-112631800-112632000	NotDeleted	LoF-tolerant	0.859085
chr12-14939200-14940600	NotDeleted	Low-LoF-tolerance	0.236974
chr14-74388400-74389400	NotDeleted	Low-LoF-tolerance	0.271109
chr6-134652000-134653000	NotDeleted	Low-LoF-tolerance	0.185417
chr10-8252400-8252600	NotDeleted	LoF-tolerant	0.542157
chr6-124283400-124284600	NotDeleted	LoF-tolerant	0.822117
chr9-6183400-6185400	NotDeleted	Low-LoF-tolerance	0.340603
chr17-10644600-10646000	NotDeleted	Low-LoF-tolerance	0.316711
chr5-156564600-156565400	NotDeleted	Low-LoF-tolerance	0.403636
chr5-175449200-175449400	NotDeleted	LoF-tolerant	0.832899
chr4-106159400-106159800	NotDeleted	LoF-tolerant	0.844478
chr4-107422800-107424200	NotDeleted	LoF-tolerant	0.889928
chr4-74796000-74796600	NotDeleted	LoF-tolerant	0.840365
chr13-25439000-25440600	NotDeleted	Low-LoF-tolerance	0.455013
chr2-225951200-225952200	NotDeleted	LoF-tolerant	0.708868
chr13-111566400-111566600	NotDeleted	LoF-tolerant	0.870474
chr19-19695800-19696400	NotDeleted	LoF-tolerant	0.842333
chr5-109369600-109371400	NotDeleted	LoF-tolerant	0.901071
chr12-14839000-14839600	NotDeleted	LoF-tolerant	0.868169
chr2-102099400-102099600	NotDeleted	LoF-tolerant	0.858694
chr4-85925600-85928000	NotDeleted	LoF-tolerant	0.69459
chr19-13313800-13314200	NotDeleted	LoF-tolerant	0.625296
chr5-41003200-41005600	NotDeleted	LoF-tolerant	0.819995
chr4-142496400-142498200	NotDeleted	LoF-tolerant	0.705942
chr2-179547600-179548000	NotDeleted	LoF-tolerant	0.542359
chr20-37097000-37097400	NotDeleted	LoF-tolerant	0.80073
chr17-27287400-27288200	NotDeleted	Low-LoF-tolerance	0.233796
chr3-53085200-53086600	NotDeleted	Low-LoF-tolerance	0.463614
chr9-131572200-131572800	NotDeleted	LoF-tolerant	0.516331
chr6-106685200-106686000	NotDeleted	LoF-tolerant	0.863485
chr20-13328400-13330800	NotDeleted	LoF-tolerant	0.63214
chr2-216969000-216971000	NotDeleted	Low-LoF-tolerance	0.356778
chr2-128724800-128725000	NotDeleted	LoF-tolerant	0.837408
chr15-90286400-90287400	NotDeleted	LoF-tolerant	0.743589
chr21-34809200-34810600	NotDeleted	LoF-tolerant	0.649573
chr5-33195200-33197600	NotDeleted	LoF-tolerant	0.741389
chr19-54395000-54396800	NotDeleted	Low-LoF-tolerance	0.435005
chr17-47365600-47367600	NotDeleted	LoF-tolerant	0.597879
chr5-94601200-94602800	NotDeleted	LoF-tolerant	0.834351
chr4-188926200-188928200	NotDeleted	Low-LoF-tolerance	0.467853
chr16-70431800-70433000	NotDeleted	Low-LoF-tolerance	0.249333
chr1-154156000-154157600	NotDeleted	Low-LoF-tolerance	0.395211
chr13-112121000-112122800	NotDeleted	LoF-tolerant	0.892579
chr13-43653000-43654200	NotDeleted	LoF-tolerant	0.728658
chr2-203459200-203460000	NotDeleted	LoF-tolerant	0.781028
chrX-15732200-15733600	NotDeleted	Low-LoF-tolerance	0.26282
chr8-10332200-10332400	NotDeleted	LoF-tolerant	0.932218
chr1-117884600-117886600	NotDeleted	Low-LoF-tolerance	0.325696
chr15-72401400-72401600	NotDeleted	LoF-tolerant	0.559034
chr12-85791800-85793000	NotDeleted	LoF-tolerant	0.746496
chr1-221045400-221046000	NotDeleted	LoF-tolerant	0.560495
chr1-205687800-205689000	NotDeleted	LoF-tolerant	0.566848
chr1-233911800-233914200	NotDeleted	Low-LoF-tolerance	0.403855
chr12-52840200-52841200	NotDeleted	LoF-tolerant	0.76898
chr2-197369000-197369400	NotDeleted	LoF-tolerant	0.849415
chr2-102926600-102928200	NotDeleted	LoF-tolerant	0.802479
chr13-32370800-32372000	NotDeleted	LoF-tolerant	0.725675
chr20-51739600-51741600	NotDeleted	LoF-tolerant	0.617429
chr7-150233000-150233800	NotDeleted	LoF-tolerant	0.849071
chr8-66783800-66785400	NotDeleted	Low-LoF-tolerance	0.179134
chr14-102734000-102735000	NotDeleted	LoF-tolerant	0.670267
chr1-17401000-17403000	NotDeleted	LoF-tolerant	0.538688
chr2-120786000-120788400	NotDeleted	LoF-tolerant	0.691313
chr6-96906800-96909000	NotDeleted	LoF-tolerant	0.85954
chr20-13975200-13976200	NotDeleted	Low-LoF-tolerance	0.430317
chr13-51922200-51924400	NotDeleted	Low-LoF-tolerance	0.299857
chr16-80833200-80833800	NotDeleted	LoF-tolerant	0.910224
chr9-135187600-135189600	NotDeleted	LoF-tolerant	0.875958
chr12-53527400-53528200	NotDeleted	LoF-tolerant	0.818875
chr2-168810800-168812800	NotDeleted	Low-LoF-tolerance	0.329571
chr8-143778200-143778400	NotDeleted	LoF-tolerant	0.6758
chr3-67639400-67640400	NotDeleted	LoF-tolerant	0.768609
chr12-132700800-132702000	NotDeleted	LoF-tolerant	0.571329
chr1-236556200-236558600	NotDeleted	LoF-tolerant	0.564488
chr15-67080800-67083200	NotDeleted	LoF-tolerant	0.601367
chr8-99267000-99269400	NotDeleted	Low-LoF-tolerance	0.307749
chr14-78136600-78137800	NotDeleted	Low-LoF-tolerance	0.45667
chr18-30127800-30130200	NotDeleted	LoF-tolerant	0.647316
chr2-17640800-17642400	NotDeleted	LoF-tolerant	0.861155
chr11-5268200-5268800	NotDeleted	LoF-tolerant	0.901162
chr13-42572800-42573400	NotDeleted	LoF-tolerant	0.949496
chr20-35745200-35745400	NotDeleted	LoF-tolerant	0.93268
chr9-128136000-128137800	NotDeleted	LoF-tolerant	0.521034
chr19-39867000-39867600	NotDeleted	Low-LoF-tolerance	0.328216
chr19-2661800-2662000	NotDeleted	LoF-tolerant	0.517883
chr11-63724800-63726400	NotDeleted	LoF-tolerant	0.500237
chrX-155186800-155188400	NotDeleted	LoF-tolerant	0.740702
chr17-69922400-69923800	NotDeleted	LoF-tolerant	0.537636
chr7-87570200-87571200	NotDeleted	LoF-tolerant	0.731984
chr7-143168400-143170400	NotDeleted	Low-LoF-tolerance	0.344873
chr1-165381200-165381600	NotDeleted	LoF-tolerant	0.668583
chr11-64165200-64166000	NotDeleted	LoF-tolerant	0.62037
chr3-14722200-14723200	NotDeleted	Low-LoF-tolerance	0.39879
chr7-5051600-5052200	NotDeleted	LoF-tolerant	0.917863
chr14-74575800-74576600	NotDeleted	LoF-tolerant	0.87588
chr8-103323400-103324800	NotDeleted	Low-LoF-tolerance	0.412447
chr18-6394000-6394200	NotDeleted	LoF-tolerant	0.849409
chr8-93913400-93914800	NotDeleted	LoF-tolerant	0.891333
chr11-75163800-75164200	NotDeleted	LoF-tolerant	0.79853
chr4-89174600-89175200	NotDeleted	LoF-tolerant	0.920918
chr18-18741600-18741800	NotDeleted	LoF-tolerant	0.733626
chr10-27286400-27287200	NotDeleted	LoF-tolerant	0.840955
chr21-43268400-43269600	NotDeleted	LoF-tolerant	0.772746
chr3-122354400-122356600	NotDeleted	Low-LoF-tolerance	0.435906
chr6-33489600-33489800	NotDeleted	LoF-tolerant	0.721118
chr5-65969200-65971600	NotDeleted	LoF-tolerant	0.565526
chr13-45163600-45164800	NotDeleted	LoF-tolerant	0.629757
chr22-37785000-37785200	NotDeleted	LoF-tolerant	0.555192
chr3-132408200-132409600	NotDeleted	LoF-tolerant	0.868151
chr11-71175400-71176800	NotDeleted	LoF-tolerant	0.708831
chr7-75334400-75334600	NotDeleted	LoF-tolerant	0.508652
chr2-202149400-202150800	NotDeleted	Low-LoF-tolerance	0.404496
chr2-225230200-225231800	NotDeleted	LoF-tolerant	0.63318
chr15-23154800-23155200	NotDeleted	LoF-tolerant	0.928427
chr13-25511600-25514000	NotDeleted	LoF-tolerant	0.854095
chr2-54452000-54454400	NotDeleted	Low-LoF-tolerance	0.205489
chr11-25992000-25993000	NotDeleted	LoF-tolerant	0.855669
chr19-54502600-54503800	NotDeleted	Low-LoF-tolerance	0.283193
chr10-50540000-50540200	NotDeleted	LoF-tolerant	0.762281
chr8-57796600-57798800	NotDeleted	LoF-tolerant	0.895049
chr3-51894600-51896000	NotDeleted	LoF-tolerant	0.821984
chr3-122361000-122362800	NotDeleted	LoF-tolerant	0.550271
chr8-117594800-117597000	NotDeleted	LoF-tolerant	0.866271
chr18-43575000-43575800	NotDeleted	LoF-tolerant	0.719638
chr15-91575200-91577400	NotDeleted	Low-LoF-tolerance	0.415443
chr5-37751000-37752400	NotDeleted	LoF-tolerant	0.570076
chr8-72392600-72394600	NotDeleted	LoF-tolerant	0.91164
chr4-88739400-88741600	NotDeleted	Low-LoF-tolerance	0.342979
chr13-46188400-46190600	NotDeleted	LoF-tolerant	0.579213
chr1-196996600-196997200	NotDeleted	LoF-tolerant	0.908753
chr1-100946600-100948200	NotDeleted	LoF-tolerant	0.67776
chr15-84897000-84898200	NotDeleted	LoF-tolerant	0.874718
chr3-69849600-69851400	NotDeleted	LoF-tolerant	0.612523
chr19-56642400-56642600	NotDeleted	LoF-tolerant	0.844013
chr3-8843800-8844600	NotDeleted	LoF-tolerant	0.522085
chr13-70669000-70669200	NotDeleted	LoF-tolerant	0.84047
chr2-85712800-85713800	NotDeleted	LoF-tolerant	0.637963
chr14-77346200-77347000	NotDeleted	LoF-tolerant	0.617148
chr8-73415200-73415800	NotDeleted	Low-LoF-tolerance	0.340085
chr8-124618000-124619800	NotDeleted	Low-LoF-tolerance	0.46264
chr5-108060800-108061000	NotDeleted	LoF-tolerant	0.739953
chr4-65275400-65276600	NotDeleted	LoF-tolerant	0.885978
chr10-114269200-114270000	NotDeleted	Low-LoF-tolerance	0.378068
chr7-136594200-136595000	NotDeleted	LoF-tolerant	0.715359
chr2-23566800-23568800	NotDeleted	Low-LoF-tolerance	0.226075
chr9-21478600-21479600	NotDeleted	LoF-tolerant	0.790934
chr5-44499200-44500200	NotDeleted	LoF-tolerant	0.829235
chr9-7946400-7948200	NotDeleted	LoF-tolerant	0.571647
chr20-25347400-25348600	NotDeleted	LoF-tolerant	0.878863
chr9-126046400-126048400	NotDeleted	LoF-tolerant	0.653667
chr13-53545600-53546600	NotDeleted	Low-LoF-tolerance	0.148204
chr19-10324800-10326600	NotDeleted	Low-LoF-tolerance	0.414552
chr21-45634600-45636400	NotDeleted	Low-LoF-tolerance	0.48527
chr2-54389200-54390200	NotDeleted	Low-LoF-tolerance	0.271495
chr7-91732000-91732600	NotDeleted	LoF-tolerant	0.836563
chr18-20358000-20360000	NotDeleted	LoF-tolerant	0.692841
chr9-4892600-4895000	NotDeleted	Low-LoF-tolerance	0.49771
chr1-104043000-104043200	NotDeleted	LoF-tolerant	0.853742
chr14-91241600-91243200	NotDeleted	LoF-tolerant	0.893081
chr15-44717400-44718800	NotDeleted	Low-LoF-tolerance	0.390876
chr1-150104800-150105200	NotDeleted	LoF-tolerant	0.760186
chr12-49413000-49415400	NotDeleted	Low-LoF-tolerance	0.287657
chr9-100727400-100728200	NotDeleted	LoF-tolerant	0.738868
chr14-53086200-53087000	NotDeleted	LoF-tolerant	0.836242
chr1-89720000-89721800	NotDeleted	LoF-tolerant	0.525091
chr14-57006600-57007200	NotDeleted	LoF-tolerant	0.938167
chr8-59391800-59393800	NotDeleted	Low-LoF-tolerance	0.287379
chr9-17090000-17090200	NotDeleted	LoF-tolerant	0.876714
chr8-15220200-15220400	NotDeleted	LoF-tolerant	0.913172
chr14-38805200-38806200	NotDeleted	LoF-tolerant	0.665956
chr14-34939600-34940200	NotDeleted	LoF-tolerant	0.86277
chr5-38290000-38292200	NotDeleted	LoF-tolerant	0.550463
chrX-132362800-132364400	NotDeleted	LoF-tolerant	0.738222
chr4-5680400-5681400	NotDeleted	LoF-tolerant	0.803083
chr5-157244000-157245000	NotDeleted	Low-LoF-tolerance	0.230097
chr20-18553800-18555200	NotDeleted	LoF-tolerant	0.681804
chr9-14616600-14617000	NotDeleted	LoF-tolerant	0.793569
chrX-106857000-106857600	NotDeleted	LoF-tolerant	0.763901
chr1-39950400-39951600	NotDeleted	Low-LoF-tolerance	0.166638
chr19-7119200-7119800	NotDeleted	LoF-tolerant	0.811458
chr4-113042000-113042400	NotDeleted	LoF-tolerant	0.901656
chr4-159242800-159244400	NotDeleted	LoF-tolerant	0.707384
chr12-9379000-9379200	NotDeleted	LoF-tolerant	0.820174
chr16-2587800-2588400	NotDeleted	Low-LoF-tolerance	0.413001
chr6-79793000-79795000	NotDeleted	Low-LoF-tolerance	0.452081
chr12-123499200-123499800	NotDeleted	LoF-tolerant	0.825392
chr8-74939200-74941600	NotDeleted	LoF-tolerant	0.7505
chr13-114472000-114473600	NotDeleted	LoF-tolerant	0.820911
chr2-230421600-230422000	NotDeleted	LoF-tolerant	0.882429
chr1-6200000-6200200	NotDeleted	LoF-tolerant	0.923106
chr2-120959600-120960200	NotDeleted	LoF-tolerant	0.924656
chr14-57741000-57741600	NotDeleted	Low-LoF-tolerance	0.229568
chr1-185034000-185034200	NotDeleted	LoF-tolerant	0.882515
chr12-66163200-66163800	NotDeleted	LoF-tolerant	0.80805
chr12-42696400-42697400	NotDeleted	LoF-tolerant	0.680159
chr2-189067200-189067600	NotDeleted	LoF-tolerant	0.757467
chr12-111967600-111968400	NotDeleted	LoF-tolerant	0.806434
chr7-137492400-137492800	NotDeleted	LoF-tolerant	0.81441
chr3-195404800-195405200	NotDeleted	LoF-tolerant	0.757323
chr2-71647200-71648200	NotDeleted	LoF-tolerant	0.567182
chr7-38608200-38608600	NotDeleted	LoF-tolerant	0.816736
chr22-44612000-44613800	NotDeleted	LoF-tolerant	0.840079
chr5-176434200-176434600	NotDeleted	LoF-tolerant	0.541248
chr6-130370800-130372000	NotDeleted	Low-LoF-tolerance	0.194289
chr2-44779400-44781800	NotDeleted	LoF-tolerant	0.799731
chr13-98665800-98668200	NotDeleted	Low-LoF-tolerance	0.32115
chr12-133285600-133286600	NotDeleted	Low-LoF-tolerance	0.381012
chr5-3833600-3834200	NotDeleted	LoF-tolerant	0.788667
chr5-59655600-59655800	NotDeleted	LoF-tolerant	0.560548
chr10-102566400-102568800	NotDeleted	Low-LoF-tolerance	0.0611389
chr2-14691000-14691600	NotDeleted	LoF-tolerant	0.833498
chr9-128592200-128594200	NotDeleted	LoF-tolerant	0.517571
chr4-57264000-57264200	NotDeleted	LoF-tolerant	0.878554
chr4-168860000-168862200	NotDeleted	LoF-tolerant	0.843075
chr8-20063800-20064400	NotDeleted	LoF-tolerant	0.824042
chr6-25139400-25140600	NotDeleted	Low-LoF-tolerance	0.473972
chr4-176952800-176953600	NotDeleted	LoF-tolerant	0.871065
chr12-108771800-108773800	NotDeleted	LoF-tolerant	0.67563
chr10-32499000-32499800	NotDeleted	LoF-tolerant	0.850311
chr11-31537200-31538400	NotDeleted	LoF-tolerant	0.892649
chr4-24822600-24823400	NotDeleted	Low-LoF-tolerance	0.311369
chr12-67046400-67048800	NotDeleted	LoF-tolerant	0.865228
chr2-164695600-164696000	NotDeleted	LoF-tolerant	0.85489
chr9-19168400-19169800	NotDeleted	LoF-tolerant	0.71053
chr10-35970200-35970400	NotDeleted	LoF-tolerant	0.850159
chr5-178649800-178650200	NotDeleted	LoF-tolerant	0.799972
chr1-12308400-12310400	NotDeleted	Low-LoF-tolerance	0.356147
chr11-546800-547000	NotDeleted	LoF-tolerant	0.818234
chr11-62543600-62544000	NotDeleted	LoF-tolerant	0.625498
chr1-7697200-7699000	NotDeleted	LoF-tolerant	0.643704
chr11-113871000-113872600	NotDeleted	Low-LoF-tolerance	0.387313
chr14-70994800-70995200	NotDeleted	LoF-tolerant	0.926593
chr15-92373400-92373800	NotDeleted	LoF-tolerant	0.892874
chr10-111883800-111884000	NotDeleted	Low-LoF-tolerance	0.354175
chr10-50120200-50120400	NotDeleted	LoF-tolerant	0.792688
chr13-26611000-26612000	NotDeleted	Low-LoF-tolerance	0.316722
chr1-249140800-249142000	NotDeleted	LoF-tolerant	0.518361
chr1-167926000-167927600	NotDeleted	Low-LoF-tolerance	0.413908
chr4-183934800-183937000	NotDeleted	LoF-tolerant	0.610214
chr4-79023400-79023600	NotDeleted	Low-LoF-tolerance	0.36364
chr9-90549000-90549800	NotDeleted	LoF-tolerant	0.841016
chr13-28228400-28229800	NotDeleted	Low-LoF-tolerance	0.30675
chr5-150717800-150719000	NotDeleted	LoF-tolerant	0.923764
chr12-112156000-112156400	NotDeleted	LoF-tolerant	0.870937
chr4-101667000-101667800	NotDeleted	LoF-tolerant	0.820678
chr9-96757400-96757600	NotDeleted	LoF-tolerant	0.736336
chr2-65708600-65708800	NotDeleted	LoF-tolerant	0.744533
chr5-32452200-32452800	NotDeleted	LoF-tolerant	0.682729
chr5-169638200-169640200	NotDeleted	LoF-tolerant	0.661507
chr7-87896800-87898000	NotDeleted	LoF-tolerant	0.783533
chr15-44249800-44252200	NotDeleted	Low-LoF-tolerance	0.380679
chr3-11174000-11174800	NotDeleted	LoF-tolerant	0.923704
chr3-52405000-52405400	NotDeleted	Low-LoF-tolerance	0.446976
chr4-71659200-71660000	NotDeleted	Low-LoF-tolerance	0.40664
chr13-97589600-97589800	NotDeleted	LoF-tolerant	0.843313
chrX-71481600-71483600	NotDeleted	Low-LoF-tolerance	0.473737
chrX-65125000-65126200	NotDeleted	LoF-tolerant	0.872837
chr2-73833400-73834000	NotDeleted	LoF-tolerant	0.923655
chr18-77481200-77483400	NotDeleted	LoF-tolerant	0.665233
chr4-115597200-115598200	NotDeleted	Low-LoF-tolerance	0.215485
chrX-70335200-70335800	NotDeleted	LoF-tolerant	0.828132
chr13-114118000-114118600	NotDeleted	LoF-tolerant	0.647584
chr3-63118200-63119000	NotDeleted	LoF-tolerant	0.747417
chr11-60634000-60635600	NotDeleted	Low-LoF-tolerance	0.33669
chr6-35257600-35258200	NotDeleted	LoF-tolerant	0.69969
chr9-134615000-134616800	NotDeleted	LoF-tolerant	0.815528
chr15-76326600-76328800	NotDeleted	Low-LoF-tolerance	0.421253
chr7-72921400-72922400	NotDeleted	LoF-tolerant	0.85647
chr12-64587800-64589400	NotDeleted	Low-LoF-tolerance	0.165454
chr10-27417400-27417600	NotDeleted	LoF-tolerant	0.744501
chr1-87791400-87793800	NotDeleted	Low-LoF-tolerance	0.250944
chr7-45673600-45674400	NotDeleted	LoF-tolerant	0.902821
chr1-152196000-152196200	NotDeleted	LoF-tolerant	0.657921
chr1-109506600-109508000	NotDeleted	Low-LoF-tolerance	0.495521
chr20-43895800-43896400	NotDeleted	LoF-tolerant	0.810518
chr3-20101000-20103400	NotDeleted	Low-LoF-tolerance	0.349217
chr12-44208800-44210400	NotDeleted	Low-LoF-tolerance	0.191106
chr3-146307400-146308800	NotDeleted	LoF-tolerant	0.606867
chr5-150058400-150058600	NotDeleted	LoF-tolerant	0.571232
chr20-49755200-49756800	NotDeleted	LoF-tolerant	0.528738
chr12-120180000-120180600	NotDeleted	LoF-tolerant	0.507218
chr1-205435600-205437000	NotDeleted	Low-LoF-tolerance	0.197955
chr13-112543400-112543800	NotDeleted	LoF-tolerant	0.958488
chr15-66658800-66660200	NotDeleted	LoF-tolerant	0.648079
chr1-44679600-44682000	NotDeleted	Low-LoF-tolerance	0.337684
chr3-15882200-15883400	NotDeleted	LoF-tolerant	0.863779
chr14-35862200-35863800	NotDeleted	Low-LoF-tolerance	0.296308
chr7-3385400-3386200	NotDeleted	LoF-tolerant	0.824735
chr10-106242400-106244400	NotDeleted	LoF-tolerant	0.940049
chr2-37638800-37640000	NotDeleted	LoF-tolerant	0.899694
chr17-15588800-15589000	NotDeleted	LoF-tolerant	0.770394
chr10-98564800-98566000	NotDeleted	LoF-tolerant	0.717293
chr17-56371200-56372000	NotDeleted	LoF-tolerant	0.743435
chr4-70856600-70857400	NotDeleted	LoF-tolerant	0.763263
chr5-127560200-127562200	NotDeleted	LoF-tolerant	0.792853
chr6-47935400-47937200	NotDeleted	LoF-tolerant	0.896549
chr8-87011400-87012200	NotDeleted	LoF-tolerant	0.674622
chr17-79639200-79641600	NotDeleted	LoF-tolerant	0.616752
chr20-49646600-49648000	NotDeleted	Low-LoF-tolerance	0.182362
chr9-3571200-3573000	NotDeleted	LoF-tolerant	0.832313
chr17-68306000-68307200	NotDeleted	LoF-tolerant	0.523648
chr8-101001800-101002000	NotDeleted	LoF-tolerant	0.829292
chr16-18790200-18791200	NotDeleted	LoF-tolerant	0.655475
chr13-20354800-20355600	NotDeleted	Low-LoF-tolerance	0.33097
chr19-54584600-54584800	NotDeleted	LoF-tolerant	0.846372
chr5-65196600-65197400	NotDeleted	LoF-tolerant	0.79545
chr7-143164400-143165400	NotDeleted	LoF-tolerant	0.560065
chr7-101551200-101551400	NotDeleted	LoF-tolerant	0.880948
chr17-17232800-17233200	NotDeleted	LoF-tolerant	0.881114
chr15-34584600-34585200	NotDeleted	LoF-tolerant	0.788878
chr4-2966200-2968000	NotDeleted	Low-LoF-tolerance	0.324382
chr11-92542400-92543600	NotDeleted	LoF-tolerant	0.946329
chr1-45949800-45950000	NotDeleted	LoF-tolerant	0.869988
chr14-80871800-80872000	NotDeleted	LoF-tolerant	0.951032
chr15-34282400-34283000	NotDeleted	LoF-tolerant	0.568701
chr11-31804000-31804400	NotDeleted	LoF-tolerant	0.728507
chr3-172171600-172173000	NotDeleted	LoF-tolerant	0.525282
chr16-80961200-80961400	NotDeleted	LoF-tolerant	0.91975
chr17-79178000-79178800	NotDeleted	LoF-tolerant	0.795212
chr15-53164800-53165800	NotDeleted	LoF-tolerant	0.903095
chr17-75951800-75953800	NotDeleted	LoF-tolerant	0.513637
chr10-88046800-88048000	NotDeleted	LoF-tolerant	0.85835
chr8-27381600-27382400	NotDeleted	LoF-tolerant	0.768471
chr4-159608400-159608600	NotDeleted	LoF-tolerant	0.735277
chr12-12117800-12118800	NotDeleted	LoF-tolerant	0.947087
chr1-109745600-109746000	NotDeleted	Low-LoF-tolerance	0.184335
chr4-123304800-123305800	NotDeleted	LoF-tolerant	0.851623
chr3-93627200-93627600	NotDeleted	LoF-tolerant	0.624466
chr2-28049600-28051400	NotDeleted	LoF-tolerant	0.796302
chr3-139050600-139051400	NotDeleted	LoF-tolerant	0.877571
chr2-114360000-114360800	NotDeleted	LoF-tolerant	0.572458
chr21-32970000-32970400	NotDeleted	LoF-tolerant	0.625634
chr19-40372200-40373000	NotDeleted	LoF-tolerant	0.59274
chr16-24281800-24282400	NotDeleted	LoF-tolerant	0.830101
chr6-30201400-30203000	NotDeleted	LoF-tolerant	0.754573
chr11-111435800-111437800	NotDeleted	Low-LoF-tolerance	0.267559
chr12-74943200-74943400	NotDeleted	LoF-tolerant	0.874335
chr12-99947400-99948000	NotDeleted	LoF-tolerant	0.8857
chr16-57540200-57540400	NotDeleted	LoF-tolerant	0.787738
chr1-99635800-99637200	NotDeleted	Low-LoF-tolerance	0.456482
chr5-153333800-153334400	NotDeleted	LoF-tolerant	0.950026
chr18-77376400-77377800	NotDeleted	LoF-tolerant	0.707405
chr4-88824600-88826400	NotDeleted	LoF-tolerant	0.88423
chr13-106105000-106105800	NotDeleted	LoF-tolerant	0.841848
chr3-40278800-40280400	NotDeleted	Low-LoF-tolerance	0.348329
chrX-69479800-69480000	NotDeleted	LoF-tolerant	0.787254
chr4-114696600-114697400	NotDeleted	LoF-tolerant	0.608295
chr7-72805400-72806200	NotDeleted	LoF-tolerant	0.921452
chr9-4639000-4640600	NotDeleted	Low-LoF-tolerance	0.398157
chr17-57486600-57487400	NotDeleted	LoF-tolerant	0.927887
chr8-26822000-26823600	NotDeleted	Low-LoF-tolerance	0.243126
chr4-128997800-129000200	NotDeleted	LoF-tolerant	0.883858
chr15-45583600-45584600	NotDeleted	LoF-tolerant	0.702171
chr4-25826600-25827200	NotDeleted	LoF-tolerant	0.719456
chr7-124578200-124579200	NotDeleted	LoF-tolerant	0.90146
chr12-102125800-102127200	NotDeleted	LoF-tolerant	0.931732
chr11-73419800-73420400	NotDeleted	LoF-tolerant	0.888511
chr10-3451200-3451600	NotDeleted	LoF-tolerant	0.858109
chr7-1866800-1867000	NotDeleted	LoF-tolerant	0.697453
chr3-141283000-141283400	NotDeleted	LoF-tolerant	0.794355
chr1-27258600-27260200	NotDeleted	Low-LoF-tolerance	0.48567
chr1-100049200-100049600	NotDeleted	LoF-tolerant	0.751708
chr9-122069400-122070400	NotDeleted	LoF-tolerant	0.706628
chr12-43188000-43189200	NotDeleted	LoF-tolerant	0.769801
chr6-169636800-169637000	NotDeleted	LoF-tolerant	0.721117
chr14-94931600-94931800	NotDeleted	LoF-tolerant	0.81365
chrX-102328200-102328600	NotDeleted	LoF-tolerant	0.920847
chr15-90047400-90047800	NotDeleted	LoF-tolerant	0.52318
chr9-74591200-74591400	NotDeleted	LoF-tolerant	0.637892
chr2-103134800-103135000	NotDeleted	LoF-tolerant	0.673132
chr17-78013600-78014800	NotDeleted	LoF-tolerant	0.809634
chr6-143411000-143412400	NotDeleted	LoF-tolerant	0.567589
chr13-79998600-79999200	NotDeleted	LoF-tolerant	0.824089
chr9-87002600-87004200	NotDeleted	LoF-tolerant	0.795445
chr6-7854600-7854800	NotDeleted	LoF-tolerant	0.679507
chr8-141663400-141665000	NotDeleted	Low-LoF-tolerance	0.363573
chr17-43883800-43884800	NotDeleted	LoF-tolerant	0.631532
chr18-33856400-33856600	NotDeleted	LoF-tolerant	0.913539
chr1-226509800-226510000	NotDeleted	LoF-tolerant	0.726603
chr6-88477000-88478200	NotDeleted	LoF-tolerant	0.815569
chr5-129277400-129278000	NotDeleted	LoF-tolerant	0.81006
chrX-132578000-132580400	NotDeleted	Low-LoF-tolerance	0.0771971
chr7-28360000-28360200	NotDeleted	LoF-tolerant	0.803438
chr1-99486400-99486600	NotDeleted	LoF-tolerant	0.937298
chr4-39598200-39600400	NotDeleted	LoF-tolerant	0.681355
chr18-30081000-30082400	NotDeleted	LoF-tolerant	0.769366
chr7-1823600-1824000	NotDeleted	LoF-tolerant	0.883877
chr3-190681200-190682400	NotDeleted	LoF-tolerant	0.860038
chr4-54470600-54472400	NotDeleted	LoF-tolerant	0.708475
chr20-37384000-37384600	NotDeleted	LoF-tolerant	0.593859
chr6-84725800-84726000	NotDeleted	LoF-tolerant	0.789174
chr17-79243800-79245600	NotDeleted	LoF-tolerant	0.532888
chr4-15499200-15501600	NotDeleted	LoF-tolerant	0.59796
chr7-84879400-84879600	NotDeleted	LoF-tolerant	0.772748
chr1-220937400-220937800	NotDeleted	LoF-tolerant	0.725628
chr11-79154800-79155400	NotDeleted	LoF-tolerant	0.947831
chr6-25630600-25632200	NotDeleted	LoF-tolerant	0.686452
chr5-5099200-5099400	NotDeleted	LoF-tolerant	0.961268
chr11-121061600-121063200	NotDeleted	LoF-tolerant	0.87293
chr14-87377800-87378400	NotDeleted	LoF-tolerant	0.791934
chr11-109978600-109979200	NotDeleted	LoF-tolerant	0.592026
chr18-39499800-39500000	NotDeleted	LoF-tolerant	0.633358
chr4-154363600-154365800	NotDeleted	Low-LoF-tolerance	0.328508
chr8-26233800-26234000	NotDeleted	LoF-tolerant	0.681333
chr9-130961000-130962000	NotDeleted	LoF-tolerant	0.574562
chrX-41308000-41309800	NotDeleted	Low-LoF-tolerance	0.292859
chr1-113474400-113475200	NotDeleted	Low-LoF-tolerance	0.411498
chrX-12115400-12115800	NotDeleted	LoF-tolerant	0.931253
chr5-148277400-148278800	NotDeleted	LoF-tolerant	0.585722
chr12-96541800-96542200	NotDeleted	LoF-tolerant	0.792178
chr17-7666800-7667600	NotDeleted	Low-LoF-tolerance	0.247007
chr4-47738000-47739000	NotDeleted	LoF-tolerant	0.743597
chr14-103957800-103958200	NotDeleted	LoF-tolerant	0.646157
chr19-36480400-36480600	NotDeleted	LoF-tolerant	0.883869
chr17-40321800-40322600	NotDeleted	Low-LoF-tolerance	0.456423
chr5-51980800-51982200	NotDeleted	LoF-tolerant	0.868228
chr18-5793200-5793800	NotDeleted	LoF-tolerant	0.896573
chr2-5695400-5696600	NotDeleted	LoF-tolerant	0.872243
chr5-1858600-1858800	NotDeleted	LoF-tolerant	0.803364
chr5-41277600-41278800	NotDeleted	LoF-tolerant	0.602772
chr11-92511600-92513600	NotDeleted	LoF-tolerant	0.964438
chr17-34858200-34860400	NotDeleted	LoF-tolerant	0.779824
chr4-41280200-41280400	NotDeleted	LoF-tolerant	0.862544
chr1-928600-929400	NotDeleted	LoF-tolerant	0.678868
chr17-5562000-5564400	NotDeleted	LoF-tolerant	0.659513
chr22-39197400-39197600	NotDeleted	LoF-tolerant	0.911929
chr7-43554400-43555000	NotDeleted	LoF-tolerant	0.761112
chr6-3119400-3121400	NotDeleted	Low-LoF-tolerance	0.419784
chr8-94733400-94733800	NotDeleted	LoF-tolerant	0.825629
chr7-103844000-103844400	NotDeleted	LoF-tolerant	0.861698
chr7-138318600-138318800	NotDeleted	LoF-tolerant	0.8875
chr14-51040000-51040200	NotDeleted	LoF-tolerant	0.795038
chr20-8920400-8921600	NotDeleted	LoF-tolerant	0.83483
chr13-28114400-28116400	NotDeleted	LoF-tolerant	0.638239
chr18-5646000-5647400	NotDeleted	Low-LoF-tolerance	0.496546
chr6-126014000-126014200	NotDeleted	LoF-tolerant	0.841019
chr19-37047200-37047600	NotDeleted	LoF-tolerant	0.913865
chr7-151526800-151528200	NotDeleted	LoF-tolerant	0.538977
chr5-75655400-75655600	NotDeleted	LoF-tolerant	0.88754
chr6-49764600-49765200	NotDeleted	LoF-tolerant	0.73893
chr6-118899400-118899600	NotDeleted	LoF-tolerant	0.879958
chr14-54891000-54892800	NotDeleted	LoF-tolerant	0.533177
chr22-26615000-26616600	NotDeleted	LoF-tolerant	0.755634
chrX-77025800-77026000	NotDeleted	LoF-tolerant	0.858315
chrX-13253400-13255800	NotDeleted	LoF-tolerant	0.674678
chr11-119420600-119421400	NotDeleted	LoF-tolerant	0.772247
chr9-75231200-75232000	NotDeleted	LoF-tolerant	0.931512
chr2-12951600-12952400	NotDeleted	LoF-tolerant	0.770867
chr2-215342000-215342600	NotDeleted	LoF-tolerant	0.592653
chr6-13268800-13271200	NotDeleted	LoF-tolerant	0.653753
chr2-109385200-109385600	NotDeleted	LoF-tolerant	0.884983
chr1-180327800-180329000	NotDeleted	Low-LoF-tolerance	0.260823
chr18-12624800-12625800	NotDeleted	LoF-tolerant	0.564019
chr9-75512200-75513800	NotDeleted	LoF-tolerant	0.873058
chr1-75563200-75563800	NotDeleted	Low-LoF-tolerance	0.363254
chr2-96022600-96023400	NotDeleted	Low-LoF-tolerance	0.418704
chr5-2764600-2765000	NotDeleted	LoF-tolerant	0.645837
chr9-99826000-99827000	NotDeleted	Low-LoF-tolerance	0.470302
chr14-34909800-34911400	NotDeleted	Low-LoF-tolerance	0.3394
chr2-175920800-175921200	NotDeleted	LoF-tolerant	0.866569
chr5-138046600-138048000	NotDeleted	LoF-tolerant	0.537381
chrX-53507600-53509400	NotDeleted	Low-LoF-tolerance	0.370566
chr7-104064600-104065000	NotDeleted	Low-LoF-tolerance	0.163204
chr8-65553000-65555200	NotDeleted	LoF-tolerant	0.837153
chr2-33685800-33687800	NotDeleted	Low-LoF-tolerance	0.438589
chr1-175673600-175674400	NotDeleted	LoF-tolerant	0.80307
chr2-65276200-65277200	NotDeleted	LoF-tolerant	0.767014
chr6-53217000-53219000	NotDeleted	LoF-tolerant	0.707946
chr22-24370800-24372600	NotDeleted	Low-LoF-tolerance	0.427567
chr5-6836800-6837400	NotDeleted	LoF-tolerant	0.839808
chrX-24647400-24647600	NotDeleted	LoF-tolerant	0.791389
chr12-18552600-18553400	NotDeleted	LoF-tolerant	0.725135
chr14-104080400-104080800	NotDeleted	LoF-tolerant	0.748583
chr4-113868400-113870600	NotDeleted	LoF-tolerant	0.682665
chr3-50505000-50505800	NotDeleted	LoF-tolerant	0.84579
chr11-17510600-17511600	NotDeleted	LoF-tolerant	0.523697
chr9-24601200-24601400	NotDeleted	LoF-tolerant	0.892593
chr7-93348600-93350200	NotDeleted	LoF-tolerant	0.685091
chr5-98215400-98216800	NotDeleted	LoF-tolerant	0.800423
chr2-207218600-207219800	NotDeleted	LoF-tolerant	0.812722
chr1-23165600-23166800	NotDeleted	Low-LoF-tolerance	0.437992
chr16-10368200-10370600	NotDeleted	LoF-tolerant	0.517008
chr3-126975600-126976200	NotDeleted	LoF-tolerant	0.761039
chr6-110299000-110301400	NotDeleted	Low-LoF-tolerance	0.34224
chr2-51111000-51113400	NotDeleted	Low-LoF-tolerance	0.357752
chrX-67631800-67632200	NotDeleted	Low-LoF-tolerance	0.133264
chr1-118486600-118487000	NotDeleted	LoF-tolerant	0.866491
chr5-41186000-41186600	NotDeleted	Low-LoF-tolerance	0.315544
chr2-230584600-230585600	NotDeleted	LoF-tolerant	0.614935
chr3-4670200-4671600	NotDeleted	LoF-tolerant	0.852379
chr12-80770600-80773000	NotDeleted	LoF-tolerant	0.641323
chr1-168266200-168267000	NotDeleted	LoF-tolerant	0.62813
chr11-98888200-98888600	NotDeleted	LoF-tolerant	0.590924
chr16-31543000-31543800	NotDeleted	LoF-tolerant	0.699283
chr12-106642000-106642200	NotDeleted	LoF-tolerant	0.817556
chr22-26531800-26532200	NotDeleted	LoF-tolerant	0.756673
chr7-132719400-132721400	NotDeleted	Low-LoF-tolerance	0.345089
chr14-54873800-54874200	NotDeleted	LoF-tolerant	0.900867
chr17-44354400-44355000	NotDeleted	LoF-tolerant	0.648814
chr1-59414000-59416200	NotDeleted	LoF-tolerant	0.702562
chr2-226355400-226355800	NotDeleted	LoF-tolerant	0.853377
chr7-106279600-106281600	NotDeleted	LoF-tolerant	0.597689
chr17-14112000-14113600	NotDeleted	LoF-tolerant	0.536138
chrX-48511000-48511800	NotDeleted	LoF-tolerant	0.84334
chr1-27371000-27373200	NotDeleted	Low-LoF-tolerance	0.479897
chrX-132405000-132405200	NotDeleted	Low-LoF-tolerance	0.296253
chr3-115333000-115335200	NotDeleted	LoF-tolerant	0.882259
chr11-133454000-133454200	NotDeleted	LoF-tolerant	0.81889
chr1-89819200-89821400	NotDeleted	LoF-tolerant	0.716234
chr15-75536400-75536600	NotDeleted	LoF-tolerant	0.851183
chr20-10347200-10348400	NotDeleted	Low-LoF-tolerance	0.363598
chr18-64326600-64327000	NotDeleted	LoF-tolerant	0.913367
chr2-96217200-96217800	NotDeleted	LoF-tolerant	0.85594
chr8-119246000-119246200	NotDeleted	LoF-tolerant	0.897402
chr14-62568400-62570800	NotDeleted	Low-LoF-tolerance	0.226446
chr6-24738800-24739800	NotDeleted	Low-LoF-tolerance	0.281531
chr7-104714600-104715800	NotDeleted	LoF-tolerant	0.827039
chr17-17495800-17497200	NotDeleted	Low-LoF-tolerance	0.400032
chr14-90405400-90406000	NotDeleted	LoF-tolerant	0.757285
chr5-115342200-115342800	NotDeleted	LoF-tolerant	0.96027
chr6-147863000-147864400	NotDeleted	LoF-tolerant	0.956253
chr11-57502400-57504400	NotDeleted	Low-LoF-tolerance	0.376833
chr10-74418200-74420600	NotDeleted	LoF-tolerant	0.921337
chr1-246588200-246590000	NotDeleted	LoF-tolerant	0.879047
chr1-233686000-233686400	NotDeleted	LoF-tolerant	0.734576
chr1-155073800-155076200	NotDeleted	Low-LoF-tolerance	0.452935
chr19-54562600-54564000	NotDeleted	LoF-tolerant	0.84486
chr9-128494600-128495800	NotDeleted	LoF-tolerant	0.530998
chr19-34189800-34190200	NotDeleted	LoF-tolerant	0.8713
chrX-33194200-33194800	NotDeleted	LoF-tolerant	0.584175
chr12-30893800-30894000	NotDeleted	Low-LoF-tolerance	0.455577
chr20-29619600-29620200	NotDeleted	LoF-tolerant	0.521924
chr1-9585000-9587200	NotDeleted	Low-LoF-tolerance	0.463015
chr5-65430000-65431000	NotDeleted	Low-LoF-tolerance	0.473786
chr11-122869400-122870600	NotDeleted	Low-LoF-tolerance	0.0557594
chr15-44027200-44028800	NotDeleted	Low-LoF-tolerance	0.484721
chr9-115450400-115451000	NotDeleted	LoF-tolerant	0.848208
chr4-129824800-129825200	NotDeleted	Low-LoF-tolerance	0.304823
chr2-171660600-171661200	NotDeleted	LoF-tolerant	0.877972
chr4-184379600-184379800	NotDeleted	LoF-tolerant	0.793674
chr5-77574600-77574800	NotDeleted	LoF-tolerant	0.798565
chr13-92072000-92072400	NotDeleted	LoF-tolerant	0.875756
chr5-56656600-56657800	NotDeleted	LoF-tolerant	0.78808
chr5-172231000-172231200	NotDeleted	LoF-tolerant	0.740083
chr14-78132400-78134200	NotDeleted	LoF-tolerant	0.683512
chr4-79717600-79719800	NotDeleted	LoF-tolerant	0.568409
chr9-21038600-21040200	NotDeleted	LoF-tolerant	0.651484
chr20-33188000-33190000	NotDeleted	Low-LoF-tolerance	0.497403
chr1-3557200-3557400	NotDeleted	LoF-tolerant	0.685688
chr2-239247200-239249400	NotDeleted	Low-LoF-tolerance	0.235225
chr14-70426200-70428600	NotDeleted	Low-LoF-tolerance	0.351091
chr10-125931200-125931400	NotDeleted	LoF-tolerant	0.873749
chr15-100086600-100087800	NotDeleted	LoF-tolerant	0.51861
chr6-163543400-163545200	NotDeleted	LoF-tolerant	0.844789
chr19-53376800-53379000	NotDeleted	LoF-tolerant	0.888137
chr1-29258200-29258600	NotDeleted	LoF-tolerant	0.737811
chr1-200487400-200488000	NotDeleted	LoF-tolerant	0.668964
chr11-24499200-24500400	NotDeleted	LoF-tolerant	0.792916
chr7-26263400-26264400	NotDeleted	Low-LoF-tolerance	0.485549
chrX-19358400-19358600	NotDeleted	LoF-tolerant	0.69499
chr3-123654600-123655200	NotDeleted	LoF-tolerant	0.917835
chr15-86587400-86588800	NotDeleted	LoF-tolerant	0.959006
[truncated: 243,094+ more rows]

## Sheet: LoF-tolerant enhancers
chrom	start	end
chr1	766600	768200
chr1	1443600	1445200
chr1	8184200	8185000
chr1	8189600	8190000
chr1	9595800	9596000
chr1	10641200	10641400
chr1	12745000	12745200
chr1	16430800	16432000
chr1	16433000	16434000
chr1	17676200	17677400
chr1	22121400	22121600
chr1	23908800	23909000
chr1	24521200	24523400
chr1	24896800	24897400
chr1	25178200	25180400
chr1	25181800	25182800
chr1	26460200	26461400
chr1	27546400	27548200
chr1	28552000	28552200
chr1	31966400	31967400
chr1	35104200	35106600
chr1	35107000	35107400
chr1	40582400	40582800
chr1	40585200	40586200
chr1	41027600	41028000
chr1	43385400	43386200
chr1	54351800	54352800
chr1	55093000	55093200
chr1	55093600	55093800
chr1	55301200	55303200
chr1	55367800	55368600
chr1	62114400	62115000
chr1	62117800	62118400
chr1	69997800	69998000
chr1	70000400	70001400
chr1	72762000	72762200
chr1	72763200	72764000
chr1	72788200	72788800
chr1	95523000	95523200
chr1	95524200	95524800
chr1	95525600	95525800
chr1	110462400	110462800
chr1	111386400	111386600
chr1	154274200	154274400
chr1	158868200	158869400
chr1	158961800	158962200
chr1	159121400	159123800
chr1	169239600	169241800
chr1	174797200	174798400
chr1	175023800	175024200
chr1	186784200	186784800
chr1	186787000	186789400
chr1	198306600	198307600
chr1	203685200	203686000
chr1	210284800	210285600
chr1	211655600	211656000
chr1	226197800	226199200
chr1	227445200	227445800
chr1	228852600	228853600
chr1	230584800	230585000
chr1	230587200	230587400
chr1	231538600	231539600
chr1	231540000	231540400
chr1	246442800	246443400
chr1	249089800	249090200
chr10	27616200	27616400
chr10	27626600	27627400
chr10	31246800	31247200
chr10	31248200	31248600
chr10	54016000	54017800
chr10	70068600	70069000
chr10	70615600	70617800
chr10	70618000	70619200
chr10	70623400	70623600
chr10	71282200	71282600
chr10	74389000	74389200
chr10	75379000	75379600
chr10	81993400	81993800
chr10	90942600	90945000
chr10	90945200	90947200
chr10	94162000	94163000
chr10	94164200	94165600
chr10	94860200	94861400
chr10	94865600	94867400
chr10	98969200	98970400
chr10	102359800	102360600
chr10	103394600	103394800
chr11	741200	743200
chr11	3649800	3650400
chr11	4336600	4337000
chr11	9382600	9382800
chr11	11823400	11823600
chr11	17209800	17211000
chr11	24449600	24450200
chr11	31395400	31395800
chr11	31396600	31396800
chr11	33870400	33870600
chr11	36651600	36651800
chr11	47762600	47762800
chr11	51579000	51579200
chr11	57758800	57760000
chr11	58458400	58459800
chr11	65574400	65575200
chr11	65575600	65576800
chr11	65934000	65934600
chr11	65935400	65937200
chr11	65937400	65938600
chr11	66712200	66712800
chr11	68404000	68404200
chr11	68546600	68546800
chr11	69495400	69495800
chr11	75466200	75466800
chr11	76143600	76144000
chr11	77255000	77255600
chr11	82838400	82838800
chr11	82843200	82843600
chr11	85892400	85892600
chr11	86624600	86625000
chr11	87878000	87878200
chr11	88965400	88965600
chr11	93020600	93021600
chr11	93028200	93029600
chr11	103917200	103917400
chr11	104924400	104924600
chr11	104925600	104926400
chr11	104927000	104929200
chr11	106786600	106787200
chr11	107239400	107241800
chr11	107243000	107243400
chr11	107787200	107787800
chr11	116671600	116672400
chr12	6242800	6243000
chr12	6243200	6245000
chr12	6245600	6246200
chr12	6258600	6260600
chr12	6506400	6506600
chr12	6820400	6820600
chr12	8898400	8898600
chr12	9655400	9656000
chr12	10722400	10722600
chr12	12535000	12535800
chr12	12542600	12543200
chr12	12546800	12548200
chr12	15569000	15570000
chr12	15570600	15572400
chr12	16021400	16021600
chr12	34260000	34261800
chr12	34357000	34359200
chr12	47679200	47679400
chr12	53377800	53378400
chr12	56033600	56033800
chr12	59942000	59944000
chr12	70875400	70875600
chr12	70875800	70878200
chr12	77115400	77115800
chr12	93750200	93750800
chr12	117642800	117643000
chr12	119463600	119463800
chr12	129387600	129388200
chr12	130296400	130297000
chr12	131132400	131133000
chr13	20650200	20651400
chr13	25579400	25580000
chr13	26771400	26772000
chr13	28694200	28694800
chr13	28695800	28697200
chr13	34134200	34136400
chr13	38073200	38074400
chr13	38075000	38076400
chr13	48783600	48785200
chr13	49535200	49536200
chr13	50476600	50477000
chr13	57757200	57757600
chr13	57773000	57774200
chr13	78457200	78458400
chr13	79204600	79206000
chr13	79206800	79207200
chr13	84468000	84469000
chr13	84469800	84472000
chr13	84480200	84481000
chr13	84493600	84494600
chr13	84502600	84504800
chr13	84509600	84510200
chr13	84514400	84516800
chr13	84518200	84518600
chr13	84519000	84519600
chr13	84528400	84529600
chr13	84563800	84564200
chr13	84591200	84591800
chr13	84594000	84594200
chr13	84618800	84621000
chr13	98105200	98105800
chr14	35021800	35022400
chr14	35115400	35116400
chr14	35431600	35431800
chr14	35609800	35610600
chr14	45611200	45612000
chr14	61151000	61151600
chr14	61153600	61155600
chr14	63724000	63724600
chr14	66070400	66072400
chr14	76391000	76391400
chr14	81878600	81879600
chr14	93622400	93624000
chr14	100665200	100667000
chr14	100667600	100668400
chr14	100672600	100673000
chr14	104076200	104076400
chr14	106198600	106200200
chr14	106212600	106212800
chr14	106213800	106216000
chr14	106237200	106239200
chr14	106342200	106343600
chr14	106344000	106344400
chr14	106344600	106345000
chr14	106345200	106346600
chr14	106349800	106350200
chr14	106350600	106351000
chr15	23180800	23181000
chr15	23669800	23670000
chr15	23670600	23671000
chr15	34804600	34806400
chr15	34806600	34808800
chr15	34923200	34923400
chr15	43915000	43915400
chr15	43917000	43918000
chr15	44137400	44138000
chr15	44996200	44996400
chr15	48263800	48264400
chr15	49545000	49546200
chr15	56791200	56792800
chr15	62393600	62394000
chr15	72386000	72386200
chr15	72572400	72574600
chr15	76346200	76346400
chr15	77589200	77590000
chr15	89254800	89255800
chr15	93133400	93133600
chr15	93136200	93137000
chr15	93146600	93147600
chr16	3261400	3262800
chr16	19946000	19947800
chr16	19949400	19951800
chr16	19955000	19955600
chr16	19965600	19965800
chr16	19966000	19966800
chr16	20177400	20179400
chr16	20524200	20525800
chr16	20526200	20528600
chr16	20532600	20533200
chr16	20710400	20710600
chr16	23760600	23760800
chr16	29131800	29133200
chr16	30084400	30084600
chr16	56615600	56617000
chr16	71867600	71868200
chr16	71868400	71868600
chr16	80980000	80980600
chr16	81149000	81149400
chr17	1146800	1147200
chr17	2400200	2401000
chr17	8713600	8714400
chr17	15185000	15185600
chr17	15590200	15591000
chr17	15791400	15791800
chr17	17234200	17235000
chr17	19784000	19785000
chr17	19786600	19787400
chr17	21370600	21370800
chr17	21371400	21371800
chr17	27782400	27783000
chr17	29830200	29831000
chr17	35755800	35756000
chr17	35757600	35758400
chr17	35758800	35760200
chr17	45096600	45097400
chr17	47166800	47167000
chr17	47167800	47168800
chr17	47169000	47171000
chr17	50120000	50120600
chr17	54170000	54171200
chr17	57115400	57116800
chr17	58412200	58413600
chr17	58580400	58580600
chr17	61183600	61184000
chr17	61184200	61184600
chr17	61186600	61187400
chr17	65774200	65774800
chr17	67346200	67347400
chr17	73876000	73877000
chr17	74335400	74336600
chr17	76282600	76283200
chr17	77061200	77061800
chr18	297600	299000
chr18	4331800	4333400
chr18	7195400	7195600
chr18	7621400	7621600
chr18	7639000	7639200
chr18	7639600	7639800
chr18	7641400	7642800
chr18	13796200	13798400
chr18	13803200	13803400
chr18	14456800	14459200
chr18	14459400	14460400
chr18	14552200	14552800
chr18	14559400	14559800
chr18	14613400	14614600
chr18	28775000	28775800
chr18	46999600	47001000
chr18	47001200	47001400
chr18	47826400	47828000
chr18	57547200	57547400
chr18	63458400	63460000
chr18	63461000	63462000
chr18	66992800	66994000
chr18	76663000	76664600
chr18	76665600	76665800
chr19	4617600	4617800
chr19	4618000	4618600
chr19	6330600	6330800
chr19	6635600	6636200
chr19	8230000	8230200
chr19	8412600	8413600
chr19	9277200	9278200
chr19	9278800	9279000
chr19	9279400	9279600
chr19	9281600	9283000
chr19	10592600	10593200
chr19	10593800	10594800
chr19	11414200	11415000
chr19	11781400	11782000
chr19	12610200	12610400
chr19	12696400	12697000
chr19	14659000	14659400
chr19	16103600	16104000
chr19	16815000	16816000
chr19	17142800	17143600
chr19	20642000	20642400
chr19	23863000	23863200
chr19	35140800	35141000
chr19	35143400	35144200
chr19	35145400	35147400
chr19	36845200	36845600
chr19	43489600	43490400
chr19	45473200	45473600
chr19	49052600	49054000
chr19	50556200	50556800
chr19	51081000	51081600
chr19	51082000	51082200
chr19	51115800	51116400
chr19	51119400	51119800
chr19	51407400	51407800
chr19	53181400	53181600
chr19	53505200	53506200
chr19	55472600	55473600
chr19	56016400	56016600
chr19	56867600	56868400
chr19	57207600	57207800
chr19	57617200	57618600
chr19	57711600	57712200
chr2	9710200	9711200
chr2	11396400	11397800
chr2	11398200	11398600
chr2	11398800	11399600
chr2	11400200	11400400
chr2	24608000	24609000
chr2	30831200	30832000
chr2	32479000	32480200
chr2	49533800	49534800
chr2	51225000	51225200
chr2	51299800	51300400
chr2	51311000	51313400
chr2	51318200	51318600
chr2	51334600	51335400
chr2	71345000	71346200
chr2	71347400	71347600
chr2	79338800	79339000
chr2	86211200	86212200
chr2	89134000	89134400
chr2	89135400	89135600
chr2	89142000	89142600
chr2	89151600	89153800
chr2	89155000	89155800
chr2	89160800	89161000
chr2	109692000	109692800
chr2	113045800	113046200
chr2	120046000	120048200
chr2	127720400	127722000
chr2	132088600	132089200
chr2	134424000	134425600
chr2	159959800	159961000
chr2	164641800	164642200
chr2	165856400	165856800
chr2	165857600	165858400
chr2	165859800	165860600
chr2	165861400	165862200
chr2	173006400	173007000
chr2	180070000	180070200
chr2	180071000	180072400
chr2	180076200	180077600
chr2	180299000	180300400
chr2	184086800	184087800
chr2	188983400	188984800
chr2	188987400	188988400
chr2	192974400	192975400
chr2	192976600	192976800
chr2	208038800	208039200
chr2	208040200	208040400
chr2	208352000	208354200
chr2	213184400	213185600
chr2	225165000	225165400
chr2	233293600	233295800
chr2	234937800	234938800
chr2	234943800	234944800
chr2	242506400	242507000
chr20	5013600	5015600
chr20	6026000	6026800
chr20	6027000	6027200
chr20	14274400	14276800
chr20	20012600	20012800
chr20	23172800	23173400
chr20	23174000	23176000
chr20	23176200	23177200
chr20	23177400	23177600
chr20	33243800	33244000
chr20	37008600	37009600
chr20	37011000	37012600
chr20	37670600	37672200
chr20	37676200	37678600
chr20	37678800	37680000
chr20	42481800	42482400
chr20	43306600	43308200
chr20	47499400	47499600
chr20	52245400	52246400
chr20	52246800	52247000
chr20	52287600	52290000
chr20	54646600	54648000
chr20	54648800	54649200
chr20	54652000	54653000
chr20	54664800	54666200
chr20	54676600	54677000
chr20	54686400	54688800
chr20	54691400	54692800
chr20	54698400	54699000
chr20	62950200	62950400
chr21	15460800	15461000
chr21	27178200	27179200
chr21	28198600	28200600
chr21	28451000	28451800
chr21	28454200	28455200
chr21	28457800	28459000
chr21	31639200	31639400
chr21	31640800	31643000
chr21	45619400	45620000
chr21	45685800	45686400
chr22	17771000	17771600
chr22	17773600	17774000
chr22	18058600	18059200
chr22	18127200	18129000
chr22	20953200	20953800
chr22	22584600	22586200
chr22	22589600	22591000
chr22	22592400	22592600
chr22	22593000	22594000
chr22	22594600	22594800
chr22	22595200	22595400
chr22	22596000	22596200
chr22	22716800	22719200
chr22	22720600	22721800
chr22	22733000	22733200
chr22	22734400	22736400
chr22	22738200	22738600
chr22	22754400	22755200
chr22	22756600	22756800
chr22	22757800	22760200
chr22	22760800	22761600
chr22	22770400	22771600
chr22	22775600	22777400
chr22	22785600	22786600
chr22	22786800	22787000
chr22	22924200	22925000
chr22	22929200	22929800
chr22	22933800	22935000
chr22	22936400	22937200
chr22	22940000	22941000
chr22	22945000	22945200
chr22	22950600	22950800
chr22	22951200	22953400
chr22	22955200	22956200
chr22	22956600	22957600
chr22	22958800	22960000
chr22	22960800	22962600
chr22	22971600	22972200
chr22	23032400	23033400
chr22	23040000	23041800
chr22	23048800	23049400
chr22	23049800	23050200
chr22	23059600	23061400
chr22	23061800	23062000
chr22	23068400	23068800
chr22	23069600	23071200
chr22	23073200	23074400
chr22	23074600	23075000
chr22	23079600	23082000
chr22	23085600	23087400
chr22	28131200	28131400
chr22	29680200	29680600
chr22	36573200	36573600
chr22	36613400	36613800
chr22	36944400	36946200
chr22	36949400	36949600
chr22	37144600	37144800
chr22	37145800	37146400
chr22	44931200	44931800
chr22	45136600	45137000
chr22	48786400	48787400
chr3	3949400	3950200
chr3	3982600	3983600
chr3	4013600	4015600
chr3	4041800	4042600
chr3	4043600	4045400
chr3	5472800	5474600
chr3	5479400	5481000
chr3	5482800	5485000
chr3	6650600	6652600
chr3	11110000	11111600
chr3	12260000	12260600
chr3	12900600	12902000
chr3	16240000	16240200
chr3	16655200	16656800
chr3	30995800	30996200
chr3	32103600	32105600
chr3	32106400	32106600
chr3	32667800	32668000
chr3	33422200	33422600
chr3	47493000	47493400
chr3	53029400	53029600
chr3	53032400	53034000
chr3	53035200	53035800
chr3	53036600	53037000
chr3	53037800	53038800
chr3	56608400	56610200
chr3	56615600	56616200
chr3	56617000	56617200
chr3	56620400	56621000
chr3	69180000	69180400
chr3	69180600	69181000
chr3	89029000	89029600
chr3	89070600	89072000
chr3	99699400	99700400
chr3	99924000	99924800
chr3	107703400	107703600
chr3	117773800	117775200
chr3	125715200	125716200
chr3	128414400	128414600
chr3	129775000	129775400
chr3	136517200	136517600
chr3	142610400	142611800
chr3	154315400	154315600
chr3	154552600	154554400
chr3	154579600	154582000
chr3	154620000	154620400
chr3	154643800	154646000
chr3	154654200	154654600
chr3	154656400	154657200
chr3	154657800	154658000
chr3	154661800	154663600
chr3	154671400	154672800
chr3	154673800	154675600
chr3	154679800	154681000
chr3	154684400	154686600
chr3	165609400	165611200
chr3	165612200	165612600
chr3	165613600	165613800
chr3	165615000	165615200
chr3	165625400	165626200
chr3	165626400	165626800
chr3	165630400	165631400
chr3	174078000	174078600
chr3	181355000	181356400
chr3	181357600	181358400
chr3	181358600	181358800
chr3	181359000	181360200
chr3	181366600	181366800
chr3	189369600	189370600
chr3	190805000	190806600
chr3	190811000	190813000
chr3	190817800	190819400
chr3	191264800	191265400
chr3	192305400	192305600
chr3	192877000	192877400
chr3	192882800	192884000
chr4	4144400	4145800
chr4	4147400	4147600
chr4	4155800	4156000
chr4	6682400	6684000
chr4	6684200	6685200
chr4	6685400	6685600
chr4	6897600	6898600
chr4	7182600	7183400
chr4	7184600	7186000
chr4	9188000	9188400
chr4	9756600	9756800
chr4	10213600	10215400
chr4	10215600	10216200
chr4	10219400	10220000
chr4	10222400	10223400
chr4	10225800	10227600
chr4	15762200	15764000
chr4	39425200	39425400
chr4	39996200	39996600
chr4	41975000	41975400
chr4	42708000	42708400
chr4	42763000	42765000
chr4	42765800	42766200
chr4	48719600	48721800
chr4	54566200	54566800
chr4	69763800	69764000
chr4	71946800	71947400
chr4	73421200	73423200
chr4	73424200	73425000
chr4	75079800	75081600
chr4	77784200	77784800
chr4	77785200	77786600
chr4	81942600	81944000
chr4	81945400	81945600
chr4	90561800	90563200
chr4	90887000	90887800
chr4	108160000	108160600
chr4	110844800	110845000
chr4	122283400	122284000
chr4	122287600	122288400
chr4	130067200	130068000
chr4	145003200	145003400
chr4	146925800	146926400
chr4	152793800	152794000
chr4	156959600	156961000
chr4	178052800	178053800
chr4	187845400	187846800
chr5	11800	12000
chr5	12800	13200
chr5	16800	17400
chr5	3660200	3660400
chr5	5108000	5109000
chr5	10274200	10274600
chr5	10530400	10530800
chr5	20421000	20421600
chr5	34075800	34076000
chr5	34076600	34077600
chr5	34080400	34080600
chr5	34081000	34081200
chr5	34081800	34083000
chr5	34083400	34084800
chr5	43238600	43239000
chr5	57957200	57958200
chr5	60002600	60003400
chr5	65029200	65029800
chr5	110910000	110910800
chr5	112670600	112671600
chr5	121133200	121134200
chr5	137183200	137185200
chr5	150215600	150217200
chr5	150792000	150792400
chr5	151249800	151252200
chr5	179843600	179844200
chr6	3619400	3620200
chr6	10659200	10660000
chr6	10660400	10660600
chr6	10742000	10743400
chr6	17439200	17441000
chr6	24326800	24327800
chr6	26346000	26346800
chr6	26347600	26349200
chr6	31193800	31194000
chr6	31220200	31220800
chr6	31227200	31229200
chr6	32457400	32457600
chr6	32468800	32469400
chr6	33941800	33942800
chr6	35628200	35628800
chr6	35629200	35629400
chr6	54662800	54663000
chr6	55414400	55415600
chr6	55833400	55835000
chr6	55842400	55844200
chr6	55845400	55846400
chr6	56943800	56944400
chr6	56944600	56944800
chr6	66401800	66402200
chr6	66403600	66403800
chr6	74341200	74342000
chr6	79522800	79523000
chr6	88801200	88802400
chr6	89843200	89844800
chr6	97469000	97470200
chr6	105261800	105262200
chr6	114675800	114676800
chr6	114679400	114680000
chr6	114680400	114680800
chr6	119169600	119170000
chr6	119171800	119172800
chr6	121850800	121851200
chr6	132116400	132117200
chr6	139603600	139604400
chr6	151486400	151486800
chr6	157702000	157703000
chr6	160086600	160088200
chr6	160651200	160652200
chr6	165730000	165731200
chr6	166500600	166501600
chr6	167488200	167488400
chr6	167489000	167489200
chr6	169515200	169517600
chr6	169517800	169518000
chr7	6123400	6125000
chr7	6131400	6131600
chr7	6132000	6133200
chr7	6138000	6138800
chr7	6666400	6666600
chr7	23075200	23076200
chr7	27296000	27297000
chr7	31591200	31591800
chr7	33178400	33178600
chr7	39255400	39256600
chr7	46113800	46115000
chr7	55790400	55792000
chr7	70620200	70620400
chr7	75664800	75665400
chr7	75666400	75667600
chr7	82163200	82164600
chr7	82706400	82707600
chr7	87865200	87866000
chr7	88192200	88193000
chr7	88195200	88197400
chr7	88216800	88217600
chr7	88243600	88245800
chr7	88248000	88248400
chr7	91040200	91041000
chr7	92183200	92183400
chr7	93328000	93329600
chr7	94717400	94719600
chr7	98228600	98229200
chr7	100342000	100342400
chr7	102358200	102360000
chr7	102875600	102876600
chr7	107175000	107175600
chr7	110822400	110824000
chr7	110824400	110825400
chr7	110850000	110851800
chr7	115939600	115940600
chr7	133786000	133787600
chr7	133790400	133791400
chr7	133795600	133796600
chr7	133796800	133797000
chr7	133797600	133798200
chr7	135503800	135504200
chr7	135505600	135506400
chr7	135507400	135508000
chr7	142106400	142107200
chr7	142107400	142108400
chr7	148596200	148597000
chr7	148598000	148599000
chr7	148600400	148601200
chr7	148602000	148603400
chr7	148615400	148615600
chr7	148616800	148617000
chr7	148617200	148619200
chr7	154887000	154887800
chr7	155140000	155140200
chr8	1631400	1631800
chr8	6187800	6190000
chr8	6191400	6193000
chr8	6196400	6197200
chr8	6201200	6202000
chr8	6208200	6208600
chr8	6209000	6209200
chr8	6210400	6211000
chr8	6212200	6213600
chr8	6218200	6219200
chr8	6223600	6224600
chr8	8288800	8290800
chr8	9498200	9498800
chr8	9499200	9500200
chr8	11246200	11246600
chr8	11492400	11493000
chr8	15402200	15404200
chr8	15409800	15412200
chr8	24593800	24594600
chr8	24978400	24979400
chr8	24984000	24984600
chr8	24986200	24986600
chr8	28310800	28311200
chr8	28344200	28344800
chr8	63037200	63039600
chr8	63217400	63217600
chr8	63963400	63964000
chr8	68156800	68158000
chr8	68158200	68158800
chr8	68548200	68549200
chr8	68550800	68552000
chr8	75328400	75329000
chr8	75365800	75366200
chr8	77834800	77835200
chr8	87100000	87100200
chr8	94237800	94239800
chr8	94242200	94242400
chr8	102625000	102625600
chr8	103571400	103572000
chr8	103995200	103996400
chr8	104111800	104112000
chr8	104113200	104113800
chr8	104114800	104115200
chr8	117974000	117974600
chr8	120021000	120021200
chr8	125495400	125497400
chr8	133060800	133061200
chr8	136624600	136626600
chr8	144702800	144703200
chr8	144703600	144703800
chr8	144704600	144706000
chr8	144706400	144707400
chr8	144712200	144712400
chr8	145646000	145646600
chr9	2147800	2148400
chr9	2513600	2514800
chr9	4524400	4525400
chr9	5386600	5387200
chr9	5390400	5390600
chr9	5391200	5392600
chr9	5393200	5395000
chr9	5395200	5396400
chr9	5399200	5399600
chr9	5402000	5403200
chr9	18313800	18314800
chr9	18317600	18319200
chr9	24504600	24505000
chr9	35983800	35984600
chr9	35986200	35986400
chr9	35990400	35992000
chr9	38547600	38548600
chr9	38554600	38556200
chr9	71738400	71738600
chr9	71739400	71739800
chr9	71741200	71741800
chr9	72762000	72763400
chr9	99396000	99396200
chr9	100788400	100789000
chr9	110429200	110431200
chr9	129521400	129521600
chr9	129670400	129670600
chr9	131412400	131412800
chr9	131413200	131413400
chr9	132067200	132067400
chr9	132528000	132529000
chr9	132529200	132529600
chr9	134262600	134263200
chr9	135623600	135624200
chr9	138961800	138962600
chr9	140183600	140184800
chrX	724600	724800
chrX	1794000	1794200
chrX	6929200	6929400
chrX	6929600	6929800
chrX	6930000	6930800
chrX	6932000	6932600
chrX	6933400	6934000
chrX	6935200	6936000
chrX	8787600	8788000
chrX	13122800	13123800
chrX	41344400	41344800
chrX	53479400	53480400
chrX	53482000	53482400
chrX	53488600	53489600
chrX	53498400	53498800
chrX	56668800	56670400
chrX	80563600	80564600
chrX	80571000	80573400
chrX	109939200	109939600
chrX	118334000	118334600
chrX	118335400	118336000
chrX	146844000	146845800
chrX	146848600	146849600
chrX	150586000	150586200
chrX	150877400	150877600
chrX	150878000	150878200
chrX	154785800	154786000

## Sheet: Low-LoF-tolerance enhancers
chrom	start	end
chr1	62053400	62055600
chr1	87821600	87822800
chr1	87821600	87822800
chr1	169910800	169912800
chr2	66296800	66298400
chr2	164661800	164662000
chr2	172936600	172938600
chr2	176940200	176940800
chr3	9469600	9471800
chr3	147029600	147031400
chr3	157903000	157904600
chr4	6299200	6301200
chr4	155533800	155535600
chr5	170628200	170630400
chr6	18536000	18538200
chr6	118857400	118859400
chr7	31401600	31403800
chr7	35414400	35416400
chr7	54636200	54637200
chr7	96641200	96642800
chr8	99428200	99429400
chr9	159600	160400
chr9	3400800	3402600
chr10	102372400	102374800
chr10	102446600	102449000
chr10	102546400	102548800
chr10	103082000	103083800
chr10	103265600	103267800
chr10	103527000	103529200
chr10	119725600	119727200
chr10	120074400	120076200
chr10	124827400	124829800
chr10	126905000	126906000
chr11	8317200	8319000
chr11	31501400	31503200
chr11	75757200	75759400
chr12	103572000	103573800
chr13	36073000	36075200
chr13	72425600	72427200
chr14	22171800	22173600
chr14	29348200	29349600
chr14	36814000	36816400
chr14	36933400	36935000
chr14	57431000	57432600
chr16	10320000	10321200
chr16	72254600	72256600
chr17	13016800	13018800
chr18	35178000	35179800
chr21	34467200	34469600
chrX	150407400	150409200

## Sheet: Feature importance
# Feature importance of the final model
	Collective imporatance	Cumulative importance
Gene Features	0.39409	0.39409
Conservation	0.31167	0.70576
Enhancer Features	0.196984	0.902744
Edge Features	0.0972556	1
Gene Features	Importance
neuronal stem cell_GIDa	0.0447688
GISa	0.0421084
GCCa	0.038074
Brain_GIDa	0.0311031
GPRCa	0.0281311
GDCa	0.0267227
Adipose_GIDa	0.023191
Muscle_GIDa	0.0221871
GIDa	0.0200449
HSC & B-cell_GIDa	0.0169518
GIDv	0.0126462
GISv	0.0126406
GCCv	0.00916234
GECa	0.00830301
HSC & B-cell_GIDv	0.00776384
Adipose_GIDv	0.00691753
Brain_GIDv	0.00594143
kidney_GIDa	0.00559523
T cell_GIDv	0.00508246
T cell_GIDa	0.00357075
lung_GIDa	0.00313568
pancreas_GIDa	0.00298859
placenta_GIDa	0.00289149
Muscle_GIDv	0.0022354
liver_GIDa	0.00183205
neuronal stem cell_GIDv	0.00173671
Thymus_GIDv	0.00159897
Heart_GIDa	0.00153088
liver_GIDv	0.00150888
placenta_GIDv	0.00129676
Thymus_GIDa	0.000847424
spleen_GIDa	0.000634663
female gonad_GIDa	0.000579781
GPRCv	0.000187712
GECv	0.000178427
Enhancer Features	Importance
ETU	0.0690072
neuronal stem cell_EOD	0.0425419
Muscle_EOD	0.0155226
Brain_EOD	0.0143307
HSC & B-cell_EOD	0.0119389
Adipose_EOD	0.00925242
EOD	0.0078528
kidney_EOD	0.00586266
T cell_EOD	0.00415085
pancreas_EOD	0.00373888
liver_EOD	0.00370527
Thymus_EOD	0.00273451
placenta_EOD	0.00268757
lung_EOD	0.00152297
Heart_EOD	0.00122215
spleen_EOD	0.000461844
female gonad_EOD	0.000451007
Edge features	Importance
EGTUa	0.0756831
EGTUv	0.0215725
