# Supplementary material for: Loss-of-function tolerance of enhancers in the human genome
Source: PLoS Genet. 2020 Apr 3;16(4):e1008663. doi: 10.1371/journal.pgen.1008663 (PMC7159235; doi:10.1371/journal.pgen.1008663)
Supplement: S3 Table — (XLSX) [file pgen.1008663.s011.xlsx]

## Sheet: by LoF-tolerant enhancers
SYNGR2
ZNF709
STYXL1
ZNF707
B2M
RP4-559A3.7
ATP2A1
ITGA7
PAFAH1B1
SLC36A4
SLC36A3
SLC36A1
ART1
ART5
HMGCLL1
TCEA3
SPHK2
SPHK1
CPEB3
CNTF
IGFBPL1
LRGUK
RLN1
SIX4
HMG20A
CTB-134H23.2
NRXN1
KHDRBS3
REG1A
FLT3
MIB2
IGFBP3
GJA3
RUNX3
HSD17B10
TMC6
TMC8
TMEM14C
TMEM14B
IFI16
CLIC4
LRFN4
ZNF559
ITGB1BP1
KRI1
AIRE
PRAMEF1
GSDMD
SRSF10
KB-1507C5.2
HRH1
LYAR
CH25H
NPTX2
HOXA5
DNAJB12
RNF139
HOXA2
ZNF583
KRTAP24-1
IGLL5
HOXA9
PGBD5
HOXA13
HOXA11
HOXA10
SRI
EIF2AK1
EIF2AK3
EREG
LRRC26
SRRM1
GCNT2
LPCAT4
PIGU
TMEM80
RHPN1
SRRM4
TM2D1
NAPRT1
PUF60
EIF1AD
BMP5
BMP3
NDUFAF4
GOLGA8A
GOLGA8B
CAP1
CAP2
HIST1H3F
MCPH1
SLC36A2
AKAP17A
PDILT
NIPA2
PRKACG
HDHD1
NACC2
GRIN2D
RP11-1C1.5
DAZL
AAED1
ZBTB34
PPIP5K1
CYP26A1
RLF
DIO1
UCK1
PHRF1
PRPF39
DNAJC8
MAP3K6
ASAP3
ZNF835
ACAT1
ACAT2
PEX1
PET112
SLC17A5
GZF1
ATP6V1B1
ZNF302
LRRC42
MMP23B
B3GNT1
KRTAP27-1
HLA-DRB1
HLA-DRB5
YIF1A
CCDC159
LRRC4B
ANGPT2
AFMID
PATL2
TTC22
NANS
SOCS3
TANC1
TANC2
GULP1
TSNAX
FBXO16
ZNF579
NKAIN3
MAP1A
PTCD3
SIX1
KRT3
KRT4
KRT8
IFT43
LRRN3
LRRN1
RECK
CDHR5
ZNF816
KLF10
PUSL1
SLC44A2
ANKFN1
TENC1
PPT1
GRXCR1
RNF6
ACTR5
MALSU1
FBF1
CNR1
CNR2
COPS3
ZIM3
GPR32
ADAM17
AC099552.4
DNMT3L
TECR
ZDHHC14
ZDHHC17
ZDHHC12
GOSR2
NLN
EDNRB
REG3G
REG3A
CCDC50
TMEM121
TMEM128
PAXIP1
NUFIP2
SLC35B4
CDC37
GJA4
SART1
VPS28
SKA1
E2F2
ACBD5
TUSC5
DPP9
ZNF699
ZNF691
ZNF692
NEK7
FLRT3
PRR20B
PRR20C
PRR20D
PRR20E
GAS2L1
TNFSF14
ZNF438
NUDT15
KIAA0232
ARHGAP40
ZNF205
OC90
AURKC
TXLNB
PPP1R17
PTCHD3
RAP2A
CAV2
FAM208A
DDI1
GGTLC2
PITPNB
SLC22A3
CD274
YY1
INSIG1
IRGM
ACACA
RHOD
HS3ST5
REG1B
CRIP1
OR7G2
OR7G3
KIAA0391
NAPEPLD
ALPPL2
FBXL6
RNASET2
INADL
SGTB
TRIM47
PEX2
HIF1AN
ATP5J
AURKAIP1
GPR149
HLA-C
HLA-B
CITED2
RP11-762I7.5
AP001024.2
AP001024.1
POU4F1
RASA4
PTPRB
PTPRO
PTPRM
CPO
UBXN6
LMTK3
ENGASE
IFIT3
IFIT2
ISG15
WDR34
HIST1H2BI
DLGAP1
IZUMO3
GUCY1A2
MFSD6L
CPSF3
CPSF1
TTLL6
PLA2G4A
SLC35F2
CMTM8
MBD1
CMTM6
TSPAN15
TSPAN16
SLC25A18
TUBA3D
USP29
MYOM3
ZNF320
ZNF280B
ZNF280A
TYR
INSL4
CLDN8
RAB11B
FIGN
MRFAP1
FAM78A
KIAA1586
KLHL17
TRIM69
UNK
TRIM65
OMG
SMC1A
ASF1A
ZNF200
BID
PYDC2
ZNF395
MCU
TAOK1
ZNF473
PC
TNFRSF1A
SULT2B1
GPD1L
TMLHE
POLR2J2
POLR2J3
MARK4
FOSL1
CD63
GABPA
FAM83B
FAM83D
AC006946.15
HSPB1
PKN3
FAM124B
LDLRAD2
RFTN1
CCR6
SLC25A33
PYCRL
ATG4D
PBLD
ARFGEF1
PIK3C2A
RAB39A
IRAK1BP1
MIS18BP1
TATDN1
BBS2
DUS4L
OR52B4
PPP4C
TMEM56
ZNF675
ZNF672
EYS
ALDH3A1
ATXN3L
PRSS58
MOGAT2
ANAPC2
SMYD3
ATP8A1
RNF219
IRF7
RAB7A
SLITRK1
CD47
CA11
GCNT6
FGFR1OP
VMA21
GLRA1
WDR76
PPP2R3C
RIBC1
RP1-170O19.20
PCF11
LEFTY2
LEFTY1
LSAMP
PAK1
ANXA11
KLC2
ANKRD13B
UGT2A3
NUP62
SIPA1
SH3RF3
IER5L
STON2
TJP2
RAB15
SRRM3
SMARCA2
GOLGA6L2
TOR1A
TOR1B
CYTH3
CALCR
CANT1
CKB
EIF3D
ACSM1
KLK12
CUL5
CUL1
TRIM23
KLK14
GNPAT
KAT5
GDF11
DNAJC24
ARHGAP8
ICOSLG
AEN
HEMGN
ZNF611
RP11-758M4.1
ATXN1L
CBLN4
FMR1
NUCB2
FAT1
PSG6
PSG4
PSG2
PSG1
SSU72
FAM200B
LSM6
TMEM240
POLR2L
USP54
MAPK15
FZD1
FZD3
FZD4
DHCR24
HIST1H1T
TMEM235
LPXN
AZIN1
CKMT1B
BCL2L13
SHOX
ATF5
AL645728.1
LHX3
RLN2
TTC4
TEN1
TBC1D23
TBC1D26
SENP8
GFPT2
DYNC1LI1
PRAME
ACPT
MME
NCR1
ACER1
FRYL
DYM
CCDC96
GADL1
ADAMTSL1
QRICH2
EDAR
FAM180A
FCER1A
MT1B
NOC2L
FANCM
RP11-1167A19.2
HNRNPA0
OTOP1
MC5R
CDK8
HAPLN3
RERG
LIAS
PRKCD
HIST1H3G
HIST1H3E
ANKRD42
LDOC1L
CYP4F31P
CYP4F11
CTSO
MAMDC2
POSTN
RALGPS1
TMEM242
UBA3
UBE2S
TALDO1
NDUFA7
BIRC5
F8A3
TMEM37
MNS1
KRTAP26-1
PARS2
TNFAIP8L1
EPO
BRSK1
ZNF217
HAUS8
DLX1
DLX2
HLA-DRA
HIST1H2BE
HIST1H2BH
GATAD1
IPO7
STARD13
TP63
STOX1
CCNYL1
NXT1
CSE1L
FBXL5
USP14
AL162389.1
TYK2
PSG11
SLC35E2B
ARHGEF19
MT1F
MT1G
RHBDD2
RHBDD3
GPLD1
RP11-644F5.10
OR2AP1
SLC39A4
VWF
NYX
OR6K6
TMEM63A
NTN5
B4GALNT2
OCEL1
MRS2
SLC45A2
HEXA
FUT2
FUT1
STRAP
MANSC1
GTF2F1
KIFC2
MT1X
MT1M
MT1H
MT1E
ZNF823
MT1A
ZNF181
EPOR
MOAP1
EIF4E2
KRTAP25-1
TXN2
LRRN4
CADM3
TGFB3
LOH12CR1
PRR5-ARHGAP8
YWHAB
PDCD1LG2
ROCK2
H3F3B
H3F3A
VRK3
DOCK5
SLC9A1
UBAP2L
FGF8
SLC23A2
RHBDF2
TBX6
HACE1
FAS
HDGFRP2
CACNG2
FAM166A
YWHAQ
MAN2B2
TSPAN4
RP11-487E13.1
COG5
AQP10
CSPG5
ATAD3C
C1QL2
LRIF1
PAK1IP1
FAM57B
RBM24
CFL2
HRCT1
EPHA3
EPHA2
SUCLA2
FGF12
ZGLP1
MNAT1
RNF157
BCHE
ZNF259
OXNAD1
DERA
TSR1
KCNJ12
KCNJ14
NAGK
C1QTNF3
C1QTNF4
PPAPDC3
CPA6
MFAP5
MFAP1
SRSF12
GYPB
PRR11
OR7G1
CCT5
MC3R
ZC3H8
ZC3H6
SLC4A4
FAM9A
ZNF737
SSTR4
TMEM41B
CNOT2
CNOT6
APOL1
LRRC7
ITGB4
BLACE
EAPP
ORAOV1
MAT1A
EGF
LBP
SLC12A6
USP36
SLC12A9
ATP1B1
RP11-514O12.4
PCLO
SNX6
STK25
ZNF300
RNASEH2C
NAT14
PRR5
MTSS1
ITSN2
PMAIP1
ARFGEF2
IST1
SLC30A8
SLC30A2
ASPDH
BTN1A1
GJD2
NUPL2
KAAG1
CNN3
SEL1L
KCNV2
NOP10
TRPM2
CD53
LCLAT1
ZBED6
HAX1
ARMC12
LRP6
JPH1
S100P
SRP54
HJURP
ZNF860
ZNF713
KLRB1
CASP12
RPIA
FAM19A5
TUSC3
EMID1
CRNKL1
SYT3
PABPC3
EED
DENND5A
CRLS1
MPHOSPH10
IDE
OR6Q1
AC011475.1
TIGD1
CECR1
CECR2
CECR5
CECR6
ARL6IP5
ID3
CPAMD8
FSHR
PEF1
PDGFD
RCC2
FTMT
DRAP1
KIAA1279
ATPIF1
DGAT2
ZNF296
GCSH
FAM71E2
CLPTM1
FIZ1
PDDC1
BIN1
PPP2R2C
ALKBH7
VOPP1
RELB
RELA
CLEC17A
CYYR1
KLK2
KLK3
KLK4
KLK5
KLK6
THOC1
PRRG3
COPS2
COPS5
NUDT4
TK1
FAM168B
TCEB3
APOA4
CLCNKB
CCDC166
APOA1
ZNF451
MUS81
SLC16A7
RBM48
TTC19
ACOX1
EPGN
ZFP91
LIN28B
N4BP2
BARHL1
AGBL2
PSMA6
WDR1
SH3BP5L
SET
KIAA1210
WBP2
RAB1B
KLK13
KLK11
SLC34A3
PPP1R16B
UBR7
UBR5
NCKAP5
NEUROG3
ZNF821
ZNF827
ACAN
TMEM110-MUSTN1
TMEM30C
CTGF
ZNF317
OVOL1
PGRMC1
DENND1C
ERRFI1
AP1M2
SAMD11
GRWD1
PIDD
SCLT1
ARHGAP19
SPP2
OCIAD1
THBD
DCDC1
DCDC2
EPS8
ZNF177
SLC22A23
STARD4
ZNF83
AADACL4
CHP2
AADACL3
SCARF2
GEMIN7
ERBB4
GJB3
GJB5
GJB4
ZNF75A
2019-03-05
2019-03-02
EIF3J
NOL11
CDKN2D
EDEM1
GRPEL1
TAS1R3
UBP1
SSC5D
CA10
KRT18
DNAJB1
ZNF805
QRFPR
CD320
PADI3
PADI4
PM20D2
ATP6V1C1
GPR139
FAM210A
TRIM14
PNPLA2
FAM131C
YTHDC2
NME7
SFMBT1
TEKT3
CXCL2
SGK223
PTAFR
IL11
LEPRE1
CPT1A
LPAR6
CYP26C1
MDS2
ZNF143
DSC2
DSC1
SOD2
TMF1
VWA1
PMS2
AHCYL1
PKIG
CCDC66
TMEM110
CEND1
ANKRD18A
CYHR1
SLC25A41
SLC25A47
TOX2
BCAP29
SORCS2
GIP
MAPK3
WTAP
PLEKHN1
UMOD
PACS1
ZBTB43
ANP32B
PRKG2
ZNF684
PPP1R9A
MUC16
CACNA2D1
WDTC1
ANGPTL4
FKBP3
KCNK15
ZNF425
LIPI
ALG1L
AP006621.5
KLHL7
WBSCR17
ALG14
BANF1
LMOD3
ARL8B
GPRC5B
KLHL3
PDIK1L
OR6C68
IL32
NKPD1
GYPA
AMACR
CSF1
FAT2
DDX52
DDX50
CDC42BPA
CNGA2
SMC5
POU5F1
RASL10A
DUSP16
FBXO21
GNB2
SCXA
FIBP
ILF3
BPTF
ACSM3
MRFAP1L1
PDE4A
CLN8
ACSM2A
ACSM2B
BOK
CTSW
FAM71E1
SYT12
SYT14
CDC14B
C2CD4B
ACSM5
ERN2
RIMBP2
AGRN
ZC3H3
AIMP2
MDH2
ECEL1
CASP4
CASP5
CASP1
DRD4
DRD5
PICALM
TRMT12
ENTPD8
RSPH10B
IFIT1B
ZFP14
BRMS1
ODF1
EFEMP2
TMEFF2
CCDC67
HNRNPH3
CCDC129
OSBPL10
UNC13D
DEGS2
ADA
TMSB4X
BLZF1
CD38
USP32
OR7D2
OR7D4
GATA4
TCF19
TNKS
SNX32
ZNF286A
ZDHHC4
GABRR1
GABRR2
PLAC9
GGH
LAMA1
CHRDL1
PMP22
MYOT
ATP6V1E1
BAALC
ABR
CREB1
ZNF398
PSKH2
NUDT21
FAM173B
APOL4
APOL3
APOL2
RNMT
OR6C4
ADORA2B
CNOT10
CD70
FILIP1L
RFC1
NLRP7
NLRP2
CLASRP
GAPDH
CD109
DKK1
CD248
PFKL
CCHCR1
CACYBP
APOC2
APOC3
USP42
SLC35G2
SLC35G5
SCGB2B2
POU6F2
SLC25A22
SLC25A23
SLC25A29
KLRC1
BST1
INO80E
CDH18
RALGAPB
TCP10L2
MICU1
NEFM
FBN3
GAL
NRG4
HRASLS
FOXRED2
NEGR1
MEFV
FAM177A1
AP1G1
LNX1
DCAF4L1
VLDLR
HNRNPM
ANKRD33B
RAB30
RAB38
DOK6
MCEE
RNF224
PDIA4
RAB3C
OR1F1
HIST1H4G
HIST1H4E
HIST1H4H
ZNF791
IRX1
MUC2
SGSM2
TSTA3
ITPK1
GTF3C4
APOA5
IQSEC2
VPREB1
TMEM190
GIT1
SPARC
NAPB
CXXC1
SPG11
CD93
KIAA0125
SLIT1
ZNF681
CHID1
EWSR1
RPN1
TRIM16
CYP4F2
ASB6
CARD16
ANKRD30B
SH3BGRL
DBI
SERINC4
SERINC3
MED4
SCAP
POP7
CCDC90B
ZBTB49
EPS8L2
ZNF460
F2RL3
MMRN1
GJA1
APOE
CRB3
FAM151A
GLT1D1
SESTD1
PLIN4
USP48
USP47
FAM133B
ATOX1
BLK
ADAMTS12
ADAMTS16
SLC52A2
TMEM202
HMGCS1
USE1
KRTAP13-2
PLIN5
HCFC1R1
EEF1D
HTR5A
CTC-534A2.2
TRIM37
KLRC4
WISP2
ERMAP
SCT
IL22RA1
RHOJ
TMEM65
TMEM61
ITM2B
RP11-385D13.1
OGFOD1
ZNF623
OR2A4
OR1M1
CD151
TRAF6
KANK3
ALG10
METTL16
DEPDC1B
ZSCAN10
POLR1A
GRM4
GRM5
GRM7
PPARG
RHOU
EFCAB4A
CD19
KB-1980E6.3
MKRN3
PTGES
OR4F16
BBS9
OR10P1
BSND
KLF7
KLF4
TMEM222
NUP35
MAP3K11
SYCP2L
MICB
DHRS3
CCNL2
SLC2A9
SLC2A1
EN2
ZNF628
CDC37L1
SLC1A1
SNCA
TIGD5
SLC24A5
PVALB
NRARP
CNIH2
ADCK5
MLN
METTL21A
PKD2L2
DEAF1
EVX1
PTGS2
PRAMEF12
PRAMEF11
AL359195.1
PYCR2
TMEM230
DUXA
AC132216.1
SPACA4
SALL3
PAN3
LIPG
OR7E24
ZNF786
SIN3B
ZNF565
ZNF564
ACRBP
PGS1
KLB
TRH
ZNF593
CWF19L2
NAA20
RD3
CNKSR1
TBC1D14
FAM83H
FAM83E
SPRYD7
DUSP14
ANKRD61
ANKRD65
CTAGE9
ZNF599
OR2S2
COLEC10
ACTA2
JOSD2
PDS5A
MFSD3
TADA2A
TADA2B
BLOC1S1
AKAP12
AKAP10
ZSCAN5A
EGLN1
ICAM3
MAP2K6
APPBP2
EXOC8
CHRND
MT3
USP20
ADAMTS5
ADAMTS1
ADAMTS3
CDH7
PLEKHA7
DHX35
FAM185A
THBS2
FAM167A
MYH9
CELF6
ANO2
HHLA1
KEAP1
MYO9B
MYO9A
KRTAP23-1
EZH2
RAVER1
RB1
ATAD3B
ATAD3A
CARD17
HCG27
AIM2
PRR20A
NDUFB9
NDUFB8
GPR31
NAALADL2
SLC30A9
RXFP3
FAM126A
CASP16
EPHB4
PARP6
EPN1
CCDC23
RIMS4
FGF21
RP11-371E8.4
ATP8B2
SLC38A11
DNA2
TP53BP1
METTL7B
ZNF804B
FAM9C
MC2R
DARC
TMEM132D
2019-09-11
PRRC2B
KDELR1
PCMTD2
AANAT
TAS2R7
GRAMD2
FATE1
NWD1
BTN3A2
BTN3A3
FNBP4
MTHFD2L
ZNF524
STEAP3
OR4C46
GRHL2
GRHL3
UBQLN2
ULK2
TNN
FKBP5
CORT
CSRP2
CHRNA10
HOXA4
HOXA3
RCAN3
ABCA5
RFT1
MT2A
ZNF491
KCNMB4
POTEC
PLEKHG4B
NCK1
DKK2
ROPN1B
ZNF264
ZNF263
ZC3H11A
YIPF1
LRG1
YPEL3
MXRA8
RAG2
RAG1
EIF4B
ITIH4
TNFSF9
CMC2
OR10H4
AMIGO2
SOX2
TNFRSF11B
AQP11
TOMM40
CERS4
FAM110D
GP6
PRPSAP1
GPT
RP11-272B17.2
MYO5B
ZNF213
POR
MICA
FNDC3A
S1PR5
SPACA1
GALK2
CCDC138
STRC
CD9
IFT27
PCOLCE2
NLRC4
MT4
ABCC8
C2CD4A
ENPP1
T
CCDC85B
GIPC1
TP53I13
BTN3A1
LL22NC03-63E9.3
PREX1
LUZP2
SOWAHB
IL4I1
SLC13A4
PSPN
BTN2A2
BTN2A1
CAND2
CFL1
GNGT1

## Sheet: by low-LoF-tolerant enhancers
WFS1
PLRG1
PSTK
PAX2
SFTA3
LBX1
IMMP1L
GPR50
WNT8B
CBWD1
THUMPD3
NKX2-1
AL365202.1
ELP4
SLC25A12
AP000295.9
MEIS1
HOXD12
FAM204A
IL10RB
NPM3
KCNIP2
FBXW4
SRGAP3
ACN9
CEP85L
BTRC
SCYL3
HOXD1
DLX5
DLX6
GRIN2A
HOXD4
DOCK8
RSRC1
RP11-552I14.1
FGA
MGEA5
TLX3
PMFBP1
DACH1
SEC31B
OLIG2
OLIG1
LMO4
CTBP2
LMO1
TBX20
RAB11FIP2
OR10G3
OR10G2
LRAT
VSTM2A
HOXD13
HOXD10
BUB3
KIFAP3
MBIP
FOXG1
IFNAR2
IFNAR1
DPCD
POLL
HOXD11
MAB21L1
HOXD3
ACADSB
FOXD4
NEUROD6
FGB
OTX2
WNT11
NIPAL2
HOXD8
HOXD9
IFNGR2
METTL18
OR4E2
FAM24A
EVX2
SETD5
SALL2
ELAC2
CELF4
ZIC1
KCNS2
LHFPL4
DCHS2
RNF144B
PLN
KIAA1715
IKZF5
HMX3
HMX2
SELE
